# Supplementary material for: A Comparative Proteomics Study of Autopsy and Fresh-Frozen Coronary Artery Samples
Source: J Proteome Res. 2025 Jun 23;24(7):3154–9. doi: 10.1021/acs.jproteome.5c00152 (PMC12235707; doi:10.1021/acs.jproteome.5c00152)
Supplement: Supplementary file 1 [file pr5c00152_si_001.xlsx]

## Sheet: Sheet1
Supplementary Table S1. The Spearman's correlation between protein abundances and post-mortem interval (PMI) in human left anterior descending (LAD) coronary artery autopsy samples (n=94).
Accession	Entry Name	Gene Name	Description	Coverage [%]	# Peptides	# PSMs	# Unique Peptides	Adjusted P-value	Spearman Rho
Q15417	CNN3_HUMAN	CNN3	Calponin-3	60	14	559	13	9.77016e-06	-0.438646
Q9BR76	COR1B_HUMAN	CORO1B	Coronin-1B	31	13	230	13	1.45102e-05	-0.430953
P17931	LEG3_HUMAN	LGALS3	Galectin-3	28	6	322	6	1.55224e-05	-0.429623
Q07020	RL18_HUMAN	RPL18	Large ribosomal subunit protein eL18	31	6	120	6	2.84806e-05	-0.417389
P02794	FRIH_HUMAN	FTH1	Ferritin heavy chain	70	12	526	12	2.91082e-05	-0.416941
P46783	RS10_HUMAN	RPS10	Small ribosomal subunit protein eS10	33	5	148	5	3.40422e-05	-0.413701
Q02543	RL18A_HUMAN	RPL18A	Large ribosomal subunit protein eL20	29	5	130	5	8.11285e-05	-0.395105
P31949	S10AB_HUMAN	S100A11	Protein S100-A11	76	6	331	6	8.2091e-05	-0.394845
Q07954	LRP1_HUMAN	LRP1	Prolow-density lipoprotein receptor-related protein 1	9	30	257	30	0.000127669	-0.384939
P06748	NPM_HUMAN	NPM1	Nucleophosmin	46	9	563	9	0.000187337	-0.376075
O95865	DDAH2_HUMAN	DDAH2	Putative hydrolase DDAH2	83	14	473	13	0.000195107	-0.375121
P48681	NEST_HUMAN	NES	Nestin	13	18	153	18	0.000197641	-0.374817
P04083	ANXA1_HUMAN	ANXA1	Annexin A1	67	25	1468	25	0.000216909	-0.372619
P27797	CALR_HUMAN	CALR	Calreticulin	71	21	1138	21	0.000251347	-0.369105
Q8NC51	SERB1_HUMAN	SERBP1	SERPINE1 mRNA-binding protein 1	20	8	201	8	0.000252258	-0.369018
Q00839	HNRPU_HUMAN	HNRNPU	Heterogeneous nuclear ribonucleoprotein U	25	15	302	15	0.000259811	-0.36831
Q6NVV1	R13P3_HUMAN	RPL13AP3	Putative ribosomal protein uL13-like	19	2	90	2	0.000271451	-0.367254
P31943	HNRH1_HUMAN	HNRNPH1	Heterogeneous nuclear ribonucleoprotein H	29	9	292	4	0.000282218	-0.366314
Q15149	PLEC_HUMAN	PLEC	Plectin	32	129	2830	124	0.000282387	-0.3663
Q15075	EEA1_HUMAN	EEA1	Early endosome antigen 1	19	21	183	21	0.00030694	-0.364275
Q96KP4	CNDP2_HUMAN	CNDP2	Cytosolic non-specific dipeptidase	42	13	102	13	0.000315988	-0.363567
Q5SSJ5	HP1B3_HUMAN	HP1BP3	Heterochromatin protein 1-binding protein 3	26	13	519	13	0.000317865	-0.363422
Q86V81	THOC4_HUMAN	ALYREF	THO complex subunit 4	19	3	75	3	0.000394946	-0.358072
Q13561	DCTN2_HUMAN	DCTN2	Dynactin subunit 2	43	11	357	11	0.000395406	-0.358043
P01137	TGFB1_HUMAN	TGFB1	Transforming growth factor beta-1 proprotein	11	3	8	3	0.000420975	-0.356481
P68104	EF1A1_HUMAN	EEF1A1	Elongation factor 1-alpha 1	66	18	989	8	0.000449863	-0.354818
P43034	LIS1_HUMAN	PAFAH1B1	Platelet-activating factor acetylhydrolase IB subunit beta	26	11	161	11	0.000467253	-0.353864
P52272	HNRPM_HUMAN	HNRNPM	Heterogeneous nuclear ribonucleoprotein M	44	21	699	21	0.000489439	-0.352692
O75083	WDR1_HUMAN	WDR1	WD repeat-containing protein 1	55	24	743	24	0.000515219	-0.351391
P01889	HLAB_HUMAN	HLA-B	HLA class I histocompatibility antigen, B alpha chain	27	7	99	3	0.000545938	-0.349916
P21912	SDHB_HUMAN	SDHB	Succinate dehydrogenase [ubiquinone] iron-sulfur subunit, mitochondrial	24	6	247	6	0.000600548	-0.347472
P07910	HNRPC_HUMAN	HNRNPC	Heterogeneous nuclear ribonucleoproteins C1/C2	25	9	462	9	0.000621806	-0.346576
Q15942	ZYX_HUMAN	ZYX	Zyxin	35	15	270	15	0.000623899	-0.346489
Q14847	LASP1_HUMAN	LASP1	LIM and SH3 domain protein 1	64	12	499	12	0.000641596	-0.345766
P23246	SFPQ_HUMAN	SFPQ	Splicing factor, proline- and glutamine-rich	29	17	343	16	0.00065462	-0.345245
O15143	ARC1B_HUMAN	ARPC1B	Actin-related protein 2/3 complex subunit 1B	28	8	144	7	0.000684054	-0.344103
P29692	EF1D_HUMAN	EEF1D	Elongation factor 1-delta	49	8	383	8	0.000720251	-0.342758
Q16181	SEPT7_HUMAN	SEPTIN7	Septin-7	37	12	213	12	0.0007327	-0.34231
P05198	IF2A_HUMAN	EIF2S1	Eukaryotic translation initiation factor 2 subunit 1	27	6	127	6	0.000756104	-0.341486
P09496	CLCA_HUMAN	CLTA	Clathrin light chain A	15	5	53	5	0.000758607	-0.341399
P35637	FUS_HUMAN	FUS	RNA-binding protein FUS	20	8	100	6	0.000769118	-0.341037
Q9NVA2	SEP11_HUMAN	SEPTIN11	Septin-11	38	14	575	7	0.00078019	-0.340661
Q99439	CNN2_HUMAN	CNN2	Calponin-2	33	7	155	6	0.000907027	-0.33667
O43390	HNRPR_HUMAN	HNRNPR	Heterogeneous nuclear ribonucleoprotein R	27	13	215	10	0.000986237	-0.334429
P61978	HNRPK_HUMAN	HNRNPK	Heterogeneous nuclear ribonucleoprotein K	36	14	503	14	0.000999587	-0.334067
P37802	TAGL2_HUMAN	TAGLN2	Transgelin-2	85	17	1474	17	0.0010603	-0.332477
P62424	RL7A_HUMAN	RPL7A	Large ribosomal subunit protein eL8	41	12	544	12	0.00106827	-0.332274
P62701	RS4X_HUMAN	RPS4X	Small ribosomal subunit protein eS4, X isoform	58	18	571	18	0.00111187	-0.33119
Q0ZGT2	NEXN_HUMAN	NEXN	Nexilin	42	25	376	25	0.00113035	-0.330741
P39023	RL3_HUMAN	RPL3	Large ribosomal subunit protein uL3	35	12	497	12	0.00113819	-0.330553
P11940	PABP1_HUMAN	PABPC1	Polyadenylate-binding protein 1	27	14	141	10	0.00115401	-0.330177
P51911	CNN1_HUMAN	CNN1	Calponin-1	67	21	2688	21	0.00116508	-0.329917
P31146	COR1A_HUMAN	CORO1A	Coronin-1A	31	11	232	11	0.00117189	-0.329758
P52566	GDIR2_HUMAN	ARHGDIB	Rho GDP-dissociation inhibitor 2	64	9	453	9	0.00119065	-0.329324
Q93052	LPP_HUMAN	LPP	Lipoma-preferred partner	64	30	693	30	0.00124728	-0.328052
P00338	LDHA_HUMAN	LDHA	L-lactate dehydrogenase A chain	57	17	375	16	0.00127649	-0.327415
Q02878	RL6_HUMAN	RPL6	Large ribosomal subunit protein eL6	40	13	574	13	0.0012893	-0.327141
P30050	RL12_HUMAN	RPL12	Large ribosomal subunit protein uL11	45	5	263	5	0.00129541	-0.327011
P53814	SMTN_HUMAN	SMTN	Smoothelin	30	20	330	20	0.00129609	-0.326996
P62328	TYB4_HUMAN	TMSB4X	Thymosin beta-4	45	4	414	4	0.00130565	-0.326794
Q9UMY4	SNX12_HUMAN	SNX12	Sorting nexin-12	59	9	113	7	0.00134311	-0.326013
Q13813	SPTN1_HUMAN	SPTAN1	Spectrin alpha chain, non-erythrocytic 1	68	160	5783	160	0.00139531	-0.324957
P24534	EF1B_HUMAN	EEF1B2	Elongation factor 1-beta	41	6	262	6	0.00141434	-0.324581
O60504	VINEX_HUMAN	SORBS3	Vinexin	49	19	259	19	0.00144108	-0.324061
P07858	CATB_HUMAN	CTSB	Cathepsin B	40	13	419	13	0.00145614	-0.323771
P27635	RL10_HUMAN	RPL10	Large ribosomal subunit protein uL16	30	5	276	5	0.00145765	-0.323742
Q9Y3Z3	SAMH1_HUMAN	SAMHD1	Deoxynucleoside triphosphate triphosphohydrolase SAMHD1	30	14	204	14	0.00151936	-0.322586
P62249	RS16_HUMAN	RPS16	Small ribosomal subunit protein uS9	50	11	508	11	0.00155029	-0.322022
P61769	B2MG_HUMAN	B2M	Beta-2-microglobulin	51	4	273	4	0.00169188	-0.319563
P02792	FRIL_HUMAN	FTL	Ferritin light chain	55	9	498	9	0.00171279	-0.319216
P36578	RL4_HUMAN	RPL4	Large ribosomal subunit protein uL4	35	17	520	17	0.00183947	-0.317192
P0DP04	HV43D_HUMAN	IGHV3-43D	Immunoglobulin heavy variable 3-43D	35	3	132	2	0.00192823	-0.315847
P22626	ROA2_HUMAN	HNRNPA2B1	Heterogeneous nuclear ribonucleoproteins A2/B1	65	19	741	19	0.00194389	-0.315616
P20700	LMNB1_HUMAN	LMNB1	Lamin-B1	50	25	365	22	0.00199255	-0.314907
P09651	ROA1_HUMAN	HNRNPA1	Heterogeneous nuclear ribonucleoprotein A1	47	19	676	18	0.00203514	-0.3143
Q99733	NP1L4_HUMAN	NAP1L4	Nucleosome assembly protein 1-like 4	35	9	143	8	0.00204129	-0.314213
O43399	TPD54_HUMAN	TPD52L2	Tumor protein D54	56	10	293	10	0.00208376	-0.31362
P30101	PDIA3_HUMAN	PDIA3	Protein disulfide-isomerase A3	73	37	1987	37	0.00210583	-0.313316
P28838	AMPL_HUMAN	LAP3	Cytosol aminopeptidase	36	16	149	16	0.00215059	-0.312709
P21333	FLNA_HUMAN	FLNA	Filamin-A	75	156	12088	142	0.00218526	-0.312246
Q86UP2	KTN1_HUMAN	KTN1	Kinectin	19	16	198	16	0.00219073	-0.312174
P18077	RL35A_HUMAN	RPL35A	Large ribosomal subunit protein eL33	15	2	19	2	0.00225726	-0.311306
P35268	RL22_HUMAN	RPL22	Large ribosomal subunit protein eL22	52	5	126	5	0.00233138	-0.310366
P46776	RL27A_HUMAN	RPL27A	Large ribosomal subunit protein uL15	23	4	90	4	0.00236398	-0.309962
P62913	RL11_HUMAN	RPL11	Large ribosomal subunit protein uL5	32	4	195	4	0.00239936	-0.309528
P42677	RS27_HUMAN	RPS27	Small ribosomal subunit protein eS27	39	4	60	4	0.00245818	-0.308819
O14974	MYPT1_HUMAN	PPP1R12A	Protein phosphatase 1 regulatory subunit 12A	25	22	301	22	0.00249237	-0.308414
P22307	SCP2_HUMAN	SCP2	Sterol carrier protein 2	17	8	163	8	0.0026646	-0.306448
Q9UBI6	GBG12_HUMAN	GNG12	Guanine nucleotide-binding protein G(I)/G(S)/G(O) subunit gamma-12	50	4	100	4	0.00266591	-0.306433
P27816	MAP4_HUMAN	MAP4	Microtubule-associated protein 4	43	37	895	37	0.00269477	-0.306115
Q8IVN3	MSTN1_HUMAN	MUSTN1	Musculoskeletal embryonic nuclear protein 1	32	2	75	2	0.00281851	-0.304785
E9PAV3	NACAM_HUMAN	NACA	Nascent polypeptide-associated complex subunit alpha, muscle-specific form	7	5	117	4	0.00289631	-0.303975
P63313	TYB10_HUMAN	TMSB10	Thymosin beta-10	32	2	68	2	0.00304886	-0.302442
P38159	RBMX_HUMAN	RBMX	RNA-binding motif protein, X chromosome	21	6	152	2	0.00310379	-0.301907
P21980	TGM2_HUMAN	TGM2	Protein-glutamine gamma-glutamyltransferase 2	59	29	1135	29	0.00313838	-0.301574
Q14696	MESD_HUMAN	MESD	LRP chaperone MESD	27	6	79	6	0.00324422	-0.300577
Q9BXX0	EMIL2_HUMAN	EMILIN2	EMILIN-2	31	21	129	21	0.00330862	-0.299984
P26373	RL13_HUMAN	RPL13	Large ribosomal subunit protein eL13	33	7	198	7	0.00343431	-0.298856
P18621	RL17_HUMAN	RPL17	Large ribosomal subunit protein uL22	42	7	361	7	0.00344579	-0.298755
Q9Y4L1	HYOU1_HUMAN	HYOU1	Hypoxia up-regulated protein 1	34	21	430	21	0.00347383	-0.298509
Q9UMS6	SYNP2_HUMAN	SYNPO2	Synaptopodin-2	56	37	504	37	0.00350207	-0.298263
P10644	KAP0_HUMAN	PRKAR1A	cAMP-dependent protein kinase type I-alpha regulatory subunit	32	10	383	10	0.0035322	-0.298003
P50995	ANX11_HUMAN	ANXA11	Annexin A11	32	14	420	14	0.00353556	-0.297974
P08670	VIME_HUMAN	VIM	Vimentin	92	71	12398	60	0.00358803	-0.297526
Q14103	HNRPD_HUMAN	HNRNPD	Heterogeneous nuclear ribonucleoprotein D0	29	10	353	9	0.00360168	-0.29741
Q969G5	CAVN3_HUMAN	CAVIN3	Caveolae-associated protein 3	73	14	792	14	0.00367413	-0.296803
Q92499	DDX1_HUMAN	DDX1	ATP-dependent RNA helicase DDX1	20	9	146	9	0.00381394	-0.29566
P11021	BIP_HUMAN	HSPA5	Endoplasmic reticulum chaperone BiP	50	35	2336	33	0.00391039	-0.294894
P51991	ROA3_HUMAN	HNRNPA3	Heterogeneous nuclear ribonucleoprotein A3	36	14	390	13	0.00400524	-0.294156
P67809	YBOX1_HUMAN	YBX1	Y-box-binding protein 1	48	11	233	8	0.00400712	-0.294142
Q01518	CAP1_HUMAN	CAP1	Adenylyl cyclase-associated protein 1	58	21	1092	20	0.00401088	-0.294113
P61313	RL15_HUMAN	RPL15	Large ribosomal subunit protein eL15	35	7	195	7	0.00406009	-0.293737
P50479	PDLI4_HUMAN	PDLIM4	PDZ and LIM domain protein 4	42	10	99	10	0.00415623	-0.293014
Q96HC4	PDLI5_HUMAN	PDLIM5	PDZ and LIM domain protein 5	30	13	171	13	0.00418156	-0.292826
O43294	TGFI1_HUMAN	TGFB1I1	Transforming growth factor beta-1-induced transcript 1 protein	61	17	364	17	0.00420506	-0.292652
P80723	BASP1_HUMAN	BASP1	Brain acid soluble protein 1	70	10	455	10	0.00424251	-0.292378
P39019	RS19_HUMAN	RPS19	Small ribosomal subunit protein eS19	38	7	491	7	0.00428226	-0.292088
Q9Y3I0	RTCB_HUMAN	RTCB	RNA-splicing ligase RtcB homolog	36	11	268	11	0.00439123	-0.291308
Q8WX93	PALLD_HUMAN	PALLD	Palladin	30	27	621	26	0.00443633	-0.290989
Q99729	ROAA_HUMAN	HNRNPAB	Heterogeneous nuclear ribonucleoprotein A/B	21	6	115	6	0.00449224	-0.290599
P04080	CYTB_HUMAN	CSTB	Cystatin-B	46	3	253	3	0.00454037	-0.290266
P12956	XRCC6_HUMAN	XRCC6	X-ray repair cross-complementing protein 6	38	19	200	19	0.00475061	-0.288849
P83731	RL24_HUMAN	RPL24	Large ribosomal subunit protein eL24	25	4	210	4	0.00488581	-0.287967
Q16658	FSCN1_HUMAN	FSCN1	Fascin	27	10	285	10	0.00501982	-0.287114
P11532	DMD_HUMAN	DMD	Dystrophin	3	9	14	9	0.00511019	-0.28655
Q15056	IF4H_HUMAN	EIF4H	Eukaryotic translation initiation factor 4H	29	4	88	4	0.00516181	-0.286232
O15144	ARPC2_HUMAN	ARPC2	Actin-related protein 2/3 complex subunit 2	44	10	75	10	0.00517833	-0.286131
Q99426	TBCB_HUMAN	TBCB	Tubulin-folding cofactor B	28	4	59	4	0.00525684	-0.285653
P07355	ANXA2_HUMAN	ANXA2	Annexin A2	74	31	2635	31	0.00545157	-0.284497
Q13148	TADBP_HUMAN	TARDBP	TAR DNA-binding protein 43	35	8	96	8	0.00552123	-0.284092
P62854	RS26_HUMAN	RPS26	Small ribosomal subunit protein eS26	34	3	75	3	0.00552373	-0.284077
Q9BX66	SRBS1_HUMAN	SORBS1	Sorbin and SH3 domain-containing protein 1	32	32	897	32	0.00554881	-0.283933
P08708	RS17_HUMAN	RPS17	Small ribosomal subunit protein eS17	53	7	410	7	0.00559674	-0.283658
Q92599	SEPT8_HUMAN	SEPTIN8	Septin-8	23	9	320	5	0.00567572	-0.28321
P46779	RL28_HUMAN	RPL28	Large ribosomal subunit protein eL28	16	2	126	2	0.00573237	-0.282891
O15511	ARPC5_HUMAN	ARPC5	Actin-related protein 2/3 complex subunit 5	39	4	157	4	0.00581044	-0.282458
Q03692	COAA1_HUMAN	COL10A1	Collagen alpha-1(X) chain	31	12	108	12	0.00583929	-0.282299
Q14315	FLNC_HUMAN	FLNC	Filamin-C	46	88	2621	75	0.00590535	-0.281937
P52907	CAZA1_HUMAN	CAPZA1	F-actin-capping protein subunit alpha-1	62	10	305	8	0.00608021	-0.280997
Q9BQI0	AIF1L_HUMAN	AIF1L	Allograft inflammatory factor 1-like	41	5	158	5	0.00623174	-0.280202
Q9H299	SH3L3_HUMAN	SH3BGRL3	SH3 domain-binding glutamic acid-rich-like protein 3	32	4	217	4	0.0062401	-0.280158
P61247	RS3A_HUMAN	RPS3A	Small ribosomal subunit protein eS1	50	14	506	14	0.00628767	-0.279913
P26038	MOES_HUMAN	MSN	Moesin	62	41	1844	31	0.0063582	-0.279551
P07602	SAP_HUMAN	PSAP	Prosaposin	25	10	314	10	0.0067155	-0.277772
O60506	HNRPQ_HUMAN	SYNCRIP	Heterogeneous nuclear ribonucleoprotein Q	30	14	540	11	0.00675727	-0.27757
Q9P2E9	RRBP1_HUMAN	RRBP1	Ribosome-binding protein 1	25	26	456	26	0.00699116	-0.276457
Q562R1	ACTBL_HUMAN	ACTBL2	Beta-actin-like protein 2	44	15	2001	5	0.00709044	-0.275994
Q9UKM9	RALY_HUMAN	RALY	RNA-binding protein Raly	38	7	79	7	0.00739256	-0.27462
P50454	SERPH_HUMAN	SERPINH1	Serpin H1	62	18	826	18	0.00746086	-0.274316
O15061	SYNEM_HUMAN	SYNM	Synemin	37	37	495	37	0.0074903	-0.274186
Q14247	SRC8_HUMAN	CTTN	Src substrate cortactin	26	11	61	11	0.00754289	-0.273955
O15145	ARPC3_HUMAN	ARPC3	Actin-related protein 2/3 complex subunit 3	25	5	175	5	0.00789617	-0.272437
P14625	ENPL_HUMAN	HSP90B1	Endoplasmin	52	37	1231	35	0.00818212	-0.271251
P63173	RL38_HUMAN	RPL38	Large ribosomal subunit protein eL38	36	3	99	3	0.00845525	-0.270152
P09525	ANXA4_HUMAN	ANXA4	Annexin A4	65	22	607	22	0.00847715	-0.270065
Q9HBL0	TENS1_HUMAN	TNS1	Tensin-1	49	53	962	53	0.00855788	-0.269747
P14618	KPYM_HUMAN	PKM	Pyruvate kinase PKM	68	34	2772	33	0.00872887	-0.269082
P62277	RS13_HUMAN	RPS13	Small ribosomal subunit protein uS15	40	9	352	9	0.00885717	-0.26859
Q15121	PEA15_HUMAN	PEA15	Astrocytic phosphoprotein PEA-15	63	6	279	6	0.00886097	-0.268576
Q14195	DPYL3_HUMAN	DPYSL3	Dihydropyrimidinase-related protein 3	75	28	1374	23	0.00919697	-0.267317
P62851	RS25_HUMAN	RPS25	Small ribosomal subunit protein eS25	24	4	115	4	0.00933129	-0.266826
Q9NQ79	CRAC1_HUMAN	CRTAC1	Cartilage acidic protein 1	27	12	87	12	0.00935119	-0.266754
P17980	PRS6A_HUMAN	PSMC3	26S proteasome regulatory subunit 6A	35	12	301	12	0.00937511	-0.266667
Q05682	CALD1_HUMAN	CALD1	Caldesmon	42	38	1566	38	0.00950363	-0.266204
Q9UBR2	CATZ_HUMAN	CTSZ	Cathepsin Z	29	6	72	6	0.00956846	-0.265973
P07900	HS90A_HUMAN	HSP90AA1	Heat shock protein HSP 90-alpha	39	27	311	18	0.00967875	-0.265582
Q9NR12	PDLI7_HUMAN	PDLIM7	PDZ and LIM domain protein 7	55	18	548	18	0.0100333	-0.264353
Q14764	MVP_HUMAN	MVP	Major vault protein	54	33	544	33	0.010063	-0.264252
P60866	RS20_HUMAN	RPS20	Small ribosomal subunit protein uS10	29	5	253	5	0.0101098	-0.264093
P52565	GDIR1_HUMAN	ARHGDIA	Rho GDP-dissociation inhibitor 1	52	7	305	7	0.0102557	-0.263601
P27824	CALX_HUMAN	CANX	Calnexin	26	9	148	9	0.0103207	-0.263384
P14555	PA2GA_HUMAN	PLA2G2A	Phospholipase A2, membrane associated	31	5	266	5	0.0105841	-0.262517
P04114	APOB_HUMAN	APOB	Apolipoprotein B-100	42	142	1581	142	0.0106064	-0.262444
P62805	H4_HUMAN	H4C1	Histone H4	59	18	2021	18	0.0106064	-0.262444
P61353	RL27_HUMAN	RPL27	Large ribosomal subunit protein eL27	46	7	314	7	0.0107405	-0.26201
P17661	DESM_HUMAN	DES	Desmin	78	47	3145	41	0.0107946	-0.261837
P07237	PDIA1_HUMAN	P4HB	Protein disulfide-isomerase	68	34	1733	34	0.0109081	-0.261475
P62269	RS18_HUMAN	RPS18	Small ribosomal subunit protein uS13	43	8	488	8	0.011152	-0.260709
P62857	RS28_HUMAN	RPS28	Small ribosomal subunit protein eS28	36	3	236	3	0.0111613	-0.26068
Q14011	CIRBP_HUMAN	CIRBP	Cold-inducible RNA-binding protein	32	4	151	4	0.0112547	-0.260391
P50552	VASP_HUMAN	VASP	Vasodilator-stimulated phosphoprotein	36	13	340	13	0.0113865	-0.259986
Q16555	DPYL2_HUMAN	DPYSL2	Dihydropyrimidinase-related protein 2	78	28	1146	24	0.0117123	-0.259003
P60842	IF4A1_HUMAN	EIF4A1	Eukaryotic initiation factor 4A-I	21	6	63	2	0.0117366	-0.25893
P62993	GRB2_HUMAN	GRB2	Growth factor receptor-bound protein 2	42	7	176	7	0.0120264	-0.258077
P13667	PDIA4_HUMAN	PDIA4	Protein disulfide-isomerase A4	47	25	760	25	0.0127808	-0.255937
P46777	RL5_HUMAN	RPL5	Large ribosomal subunit protein uL18	33	9	196	9	0.012828	-0.255807
P13987	CD59_HUMAN	CD59	CD59 glycoprotein	16	2	27	2	0.0129493	-0.255474
P33176	KINH_HUMAN	KIF5B	Kinesin-1 heavy chain	15	10	44	10	0.013125	-0.254997
P16401	H15_HUMAN	H1-5	Histone H1.5	22	4	42	3	0.0131894	-0.254824
Q15493	RGN_HUMAN	RGN	Regucalcin	19	4	9	4	0.0134225	-0.254202
O94875	SRBS2_HUMAN	SORBS2	Sorbin and SH3 domain-containing protein 2	33	31	1082	31	0.0136259	-0.253667
P60709	ACTB_HUMAN	ACTB	Actin, cytoplasmic 1	90	31	4524	9	0.0137203	-0.253421
P30040	ERP29_HUMAN	ERP29	Endoplasmic reticulum resident protein 29	46	9	404	9	0.0137537	-0.253334
Q13442	HAP28_HUMAN	PDAP1	28 kDa heat- and acid-stable phosphoprotein	13	3	105	3	0.0137872	-0.253247
P07339	CATD_HUMAN	CTSD	Cathepsin D	45	16	869	16	0.013804	-0.253204
P26447	S10A4_HUMAN	S100A4	Protein S100-A4	28	3	250	3	0.0138152	-0.253175
Q9Y3E7	CHMP3_HUMAN	CHMP3	Charged multivesicular body protein 3	24	3	47	3	0.0142811	-0.251989
Q9Y490	TLN1_HUMAN	TLN1	Talin-1	57	94	3248	84	0.0143794	-0.251743
Q01105	SET_HUMAN	SET	Protein SET	41	7	293	7	0.01442	-0.251642
P09497	CLCB_HUMAN	CLTB	Clathrin light chain B	22	6	200	6	0.0144607	-0.251541
P98179	RBM3_HUMAN	RBM3	RNA-binding protein 3	41	4	145	4	0.0144841	-0.251483
P30626	SORCN_HUMAN	SRI	Sorcin	34	8	88	8	0.0145425	-0.251339
P62263	RS14_HUMAN	RPS14	Small ribosomal subunit protein uS11	67	7	298	7	0.0148498	-0.250587
Q92841	DDX17_HUMAN	DDX17	Probable ATP-dependent RNA helicase DDX17	17	10	34	8	0.0148975	-0.250471
Q14192	FHL2_HUMAN	FHL2	Four and a half LIM domains protein 2	49	11	186	11	0.0152113	-0.249719
P36542	ATPG_HUMAN	ATP5F1C	ATP synthase subunit gamma, mitochondrial	39	9	443	9	0.0157427	-0.248475
P04179	SODM_HUMAN	SOD2	Superoxide dismutase [Mn], mitochondrial	69	11	626	11	0.0158055	-0.248331
P31942	HNRH3_HUMAN	HNRNPH3	Heterogeneous nuclear ribonucleoprotein H3	29	6	138	6	0.0161357	-0.247579
P07437	TBB5_HUMAN	TUBB	Tubulin beta chain	73	27	1637	4	0.016761	-0.246191
P26885	FKBP2_HUMAN	FKBP2	Peptidyl-prolyl cis-trans isomerase FKBP2	61	6	120	6	0.0168872	-0.245916
Q9H008	LHPP_HUMAN	LHPP	Phospholysine phosphohistidine inorganic pyrophosphate phosphatase	29	4	126	4	0.0170478	-0.245569
Q14767	LTBP2_HUMAN	LTBP2	Latent-transforming growth factor beta-binding protein 2	28	31	1093	31	0.0171016	-0.245453
Q15063	POSTN_HUMAN	POSTN	Periostin	68	56	2072	56	0.0171151	-0.245424
P25398	RS12_HUMAN	RPS12	Small ribosomal subunit protein eS12	39	5	250	5	0.0174825	-0.244643
P00390	GSHR_HUMAN	GSR	Glutathione reductase, mitochondrial	30	8	91	8	0.0175168	-0.244571
P62081	RS7_HUMAN	RPS7	Small ribosomal subunit protein eS7	47	8	424	8	0.0176203	-0.244354
Q15843	NEDD8_HUMAN	NEDD8	NEDD8	35	3	87	3	0.0176479	-0.244296
P60900	PSA6_HUMAN	PSMA6	Proteasome subunit alpha type-6	32	7	191	7	0.0179618	-0.243646
P84098	RL19_HUMAN	RPL19	Large ribosomal subunit protein eL19	9	2	91	2	0.0190209	-0.24152
P30533	AMRP_HUMAN	LRPAP1	Alpha-2-macroglobulin receptor-associated protein	22	6	203	6	0.0193032	-0.24097
P62942	FKB1A_HUMAN	FKBP1A	Peptidyl-prolyl cis-trans isomerase FKBP1A	73	6	189	6	0.0193781	-0.240826
P51149	RAB7A_HUMAN	RAB7A	Ras-related protein Rab-7a	47	8	219	8	0.0195816	-0.240435
Q9Y3U8	RL36_HUMAN	RPL36	Large ribosomal subunit protein eL36	30	5	123	5	0.0196422	-0.24032
Q63ZY3	KANK2_HUMAN	KANK2	KN motif and ankyrin repeat domain-containing protein 2	22	15	150	14	0.019764	-0.240088
Q15233	NONO_HUMAN	NONO	Non-POU domain-containing octamer-binding protein	42	14	222	13	0.0198022	-0.240016
P13693	TCTP_HUMAN	TPT1	Translationally-controlled tumor protein	76	8	226	8	0.0198404	-0.239944
P05387	RLA2_HUMAN	RPLP2	Large ribosomal subunit protein P2	86	8	619	7	0.0200558	-0.239539
Q01995	TAGL_HUMAN	TAGLN	Transgelin	88	30	5334	30	0.0201719	-0.239322
P49747	COMP_HUMAN	COMP	Cartilage oligomeric matrix protein	14	7	126	6	0.0203278	-0.239033
Q15185	TEBP_HUMAN	PTGES3	Prostaglandin E synthase 3	32	4	85	4	0.020461	-0.238787
Q96D15	RCN3_HUMAN	RCN3	Reticulocalbin-3	39	10	208	10	0.0204768	-0.238758
O60493	SNX3_HUMAN	SNX3	Sorting nexin-3	36	7	235	5	0.020706	-0.238339
P39687	AN32A_HUMAN	ANP32A	Acidic leucine-rich nuclear phosphoprotein 32 family member A	24	5	84	5	0.0208334	-0.238107
P62318	SMD3_HUMAN	SNRPD3	Small nuclear ribonucleoprotein Sm D3	32	3	171	3	0.0210418	-0.237731
P13861	KAP2_HUMAN	PRKAR2A	cAMP-dependent protein kinase type II-alpha regulatory subunit	40	12	663	10	0.0211305	-0.237572
Q13185	CBX3_HUMAN	CBX3	Chromobox protein homolog 3	23	4	136	3	0.0211548	-0.237529
P62899	RL31_HUMAN	RPL31	Large ribosomal subunit protein eL31	20	3	122	3	0.0214232	-0.237052
Q6IBS0	TWF2_HUMAN	TWF2	Twinfilin-2	49	9	122	9	0.0214969	-0.236921
P61254	RL26_HUMAN	RPL26	Large ribosomal subunit protein uL24	37	7	274	7	0.0216532	-0.236647
P62316	SMD2_HUMAN	SNRPD2	Small nuclear ribonucleoprotein Sm D2	56	6	154	6	0.0228524	-0.234593
P50502	F10A1_HUMAN	ST13	Hsc70-interacting protein	28	10	464	10	0.0229476	-0.234434
Q15323	K1H1_HUMAN	KRT31	Keratin, type I cuticular Ha1	64	28	149	7	0.0237574	-0.233104
P60903	S10AA_HUMAN	S100A10	Protein S100-A10	45	4	437	4	0.0238021	-0.233032
P19338	NUCL_HUMAN	NCL	Nucleolin	29	18	849	18	0.0242712	-0.23228
Q9Y696	CLIC4_HUMAN	CLIC4	Chloride intracellular channel protein 4	33	6	85	6	0.0244263	-0.232034
P18669	PGAM1_HUMAN	PGAM1	Phosphoglycerate mutase 1	65	13	567	8	0.0246927	-0.231614
P22392	NDKB_HUMAN	NME2	Nucleoside diphosphate kinase B	68	9	722	2	0.0247574	-0.231513
Q5TEC6	H37_HUMAN	H3-7	Histone H3-7	29	7	421	2	0.0248501	-0.231369
Q16718	NDUA5_HUMAN	NDUFA5	NADH dehydrogenase [ubiquinone] 1 alpha subcomplex subunit 5	52	5	231	5	0.0252331	-0.230776
P62750	RL23A_HUMAN	RPL23A	Large ribosomal subunit protein uL23	42	8	294	8	0.025299	-0.230674
P49411	EFTU_HUMAN	TUFM	Elongation factor Tu, mitochondrial	52	17	559	17	0.0257931	-0.229923
O75367	H2AY_HUMAN	MACROH2A1	Core histone macro-H2A.1	29	6	179	6	0.0259757	-0.229648
P46778	RL21_HUMAN	RPL21	Large ribosomal subunit protein eL21	21	3	116	3	0.0260722	-0.229503
Q15746	MYLK_HUMAN	MYLK	Myosin light chain kinase, smooth muscle	15	25	667	25	0.0261594	-0.229373
P04843	RPN1_HUMAN	RPN1	Dolichyl-diphosphooligosaccharide--protein glycosyltransferase subunit 1	14	5	37	5	0.0266677	-0.228621
P29966	MARCS_HUMAN	MARCKS	Myristoylated alanine-rich C-kinase substrate	47	11	403	11	0.0274763	-0.22745
P04075	ALDOA_HUMAN	ALDOA	Fructose-bisphosphate aldolase A	85	27	1525	24	0.0275876	-0.227291
P14866	HNRPL_HUMAN	HNRNPL	Heterogeneous nuclear ribonucleoprotein L	33	10	102	10	0.0276791	-0.227161
P20810	ICAL_HUMAN	CAST	Calpastatin	32	16	397	16	0.0279241	-0.226814
Q00577	PURA_HUMAN	PURA	Transcriptional activator protein Pur-alpha	30	8	256	8	0.0284926	-0.226018
P07741	APT_HUMAN	APRT	Adenine phosphoribosyltransferase	58	7	157	7	0.0287018	-0.225729
O43396	TXNL1_HUMAN	TXNL1	Thioredoxin-like protein 1	32	6	181	6	0.0290074	-0.22531
P00488	F13A_HUMAN	F13A1	Coagulation factor XIII A chain	35	20	206	20	0.0290285	-0.225281
P37108	SRP14_HUMAN	SRP14	Signal recognition particle 14 kDa protein	35	4	133	4	0.0290921	-0.225194
P02545	LMNA_HUMAN	LMNA	Prelamin-A/C	69	51	4647	50	0.0294227	-0.224746
P23284	PPIB_HUMAN	PPIB	Peptidyl-prolyl cis-trans isomerase B	48	12	660	12	0.029573	-0.224543
P07737	PROF1_HUMAN	PFN1	Profilin-1	64	9	988	9	0.0295837	-0.224529
P48643	TCPE_HUMAN	CCT5	T-complex protein 1 subunit epsilon	33	13	202	13	0.029778	-0.224268
Q96BJ3	AIDA_HUMAN	AIDA	Axin interactor, dorsalization-associated protein	9	2	16	2	0.0300932	-0.223849
Q8NBS9	TXND5_HUMAN	TXNDC5	Thioredoxin domain-containing protein 5	46	13	547	13	0.0306101	-0.223169
P62308	RUXG_HUMAN	SNRPG	Small nuclear ribonucleoprotein G	17	2	43	2	0.0306323	-0.223141
O43852	CALU_HUMAN	CALU	Calumenin	79	22	507	22	0.0310783	-0.222562
Q8N8S7	ENAH_HUMAN	ENAH	Protein enabled homolog	16	6	22	6	0.0314731	-0.222056
P62888	RL30_HUMAN	RPL30	Large ribosomal subunit protein eL30	51	5	114	5	0.0318034	-0.221637
P02649	APOE_HUMAN	APOE	Apolipoprotein E	65	21	954	21	0.0320214	-0.221362
Q16527	CSRP2_HUMAN	CSRP2	Cysteine and glycine-rich protein 2	70	13	516	13	0.0321136	-0.221246
P63220	RS21_HUMAN	RPS21	Small ribosomal subunit protein eS21	46	5	192	5	0.0327181	-0.220494
P11142	HSP7C_HUMAN	HSPA8	Heat shock cognate 71 kDa protein	60	32	1955	20	0.0341984	-0.218701
P04792	HSPB1_HUMAN	HSPB1	Heat shock protein beta-1	91	20	2054	20	0.0343691	-0.218499
Q53GG5	PDLI3_HUMAN	PDLIM3	PDZ and LIM domain protein 3	47	12	532	12	0.0345404	-0.218296
P05386	RLA1_HUMAN	RPLP1	Large ribosomal subunit protein P1	68	4	125	3	0.0357599	-0.216879
P46821	MAP1B_HUMAN	MAP1B	Microtubule-associated protein 1B	21	33	474	32	0.0362552	-0.216315
Q9BPX5	ARP5L_HUMAN	ARPC5L	Actin-related protein 2/3 complex subunit 5-like protein	46	4	46	4	0.0375646	-0.214855
P13797	PLST_HUMAN	PLS3	Plastin-3	40	17	223	15	0.0376832	-0.214725
P30085	KCY_HUMAN	CMPK1	UMP-CMP kinase	63	12	455	12	0.037908	-0.214479
O00159	MYO1C_HUMAN	MYO1C	Unconventional myosin-Ic	37	29	682	29	0.038751	-0.213568
P27144	KAD4_HUMAN	AK4	Adenylate kinase 4, mitochondrial	54	8	114	8	0.0399686	-0.212281
P48047	ATPO_HUMAN	ATP5PO	ATP synthase subunit O, mitochondrial	66	11	621	11	0.0400102	-0.212237
P09972	ALDOC_HUMAN	ALDOC	Fructose-bisphosphate aldolase C	48	14	665	11	0.0409485	-0.211268
P52943	CRIP2_HUMAN	CRIP2	Cysteine-rich protein 2	70	8	522	8	0.0414317	-0.210777
P09211	GSTP1_HUMAN	GSTP1	Glutathione S-transferase P	70	11	554	11	0.0415747	-0.210632
P51858	HDGF_HUMAN	HDGF	Hepatoma-derived growth factor	51	8	244	8	0.0417325	-0.210473
P09429	HMGB1_HUMAN	HMGB1	High mobility group protein B1	40	7	338	5	0.0417468	-0.210459
O00151	PDLI1_HUMAN	PDLIM1	PDZ and LIM domain protein 1	82	19	511	19	0.0417756	-0.21043
Q07065	CKAP4_HUMAN	CKAP4	Cytoskeleton-associated protein 4	28	12	194	12	0.0419052	-0.2103
P18206	VINC_HUMAN	VCL	Vinculin	60	64	3826	64	0.0420206	-0.210184
P15880	RS2_HUMAN	RPS2	Small ribosomal subunit protein uS5	31	8	98	8	0.0424997	-0.209707
P14314	GLU2B_HUMAN	PRKCSH	Glucosidase 2 subunit beta	22	15	562	15	0.0427189	-0.20949
Q9Y2J2	E41L3_HUMAN	EPB41L3	Band 4.1-like protein 3	21	15	116	14	0.0427336	-0.209475
Q92743	HTRA1_HUMAN	HTRA1	Serine protease HTRA1	41	17	671	17	0.043665	-0.208564
Q9NZU5	LMCD1_HUMAN	LMCD1	LIM and cysteine-rich domains protein 1	53	17	332	17	0.0441445	-0.208102
P46940	IQGA1_HUMAN	IQGAP1	Ras GTPase-activating-like protein IQGAP1	37	41	948	41	0.044265	-0.207986
P62879	GBB2_HUMAN	GNB2	Guanine nucleotide-binding protein G(I)/G(S)/G(T) subunit beta-2	41	9	312	4	0.0445525	-0.207711
Q9NWV4	CZIB_HUMAN	CZIB	CXXC motif containing zinc binding protein	40	4	125	4	0.0446436	-0.207624
P13073	COX41_HUMAN	COX4I1	Cytochrome c oxidase subunit 4 isoform 1, mitochondrial	37	5	65	5	0.0457487	-0.206583
P08758	ANXA5_HUMAN	ANXA5	Annexin A5	70	20	969	20	0.0461221	-0.206236
Q15084	PDIA6_HUMAN	PDIA6	Protein disulfide-isomerase A6	45	14	362	14	0.0462002	-0.206164
O76070	SYUG_HUMAN	SNCG	Gamma-synuclein	80	11	551	11	0.0467342	-0.205672
P31948	STIP1_HUMAN	STIP1	Stress-induced-phosphoprotein 1	34	17	525	17	0.0471619	-0.205282
P24821	TENA_HUMAN	TNC	Tenascin	61	89	2949	89	0.0472255	-0.205224
P61586	RHOA_HUMAN	RHOA	Transforming protein RhoA	49	7	109	5	0.0475448	-0.204935
P06703	S10A6_HUMAN	S100A6	Protein S100-A6	17	2	194	2	0.0476089	-0.204877
Q969H8	MYDGF_HUMAN	MYDGF	Myeloid-derived growth factor	21	4	119	4	0.0501637	-0.202621
Q9Y265	RUVB1_HUMAN	RUVBL1	RuvB-like 1	24	6	52	6	0.0502977	-0.202505
P29536	LMOD1_HUMAN	LMOD1	Leiomodin-1	27	12	163	12	0.051244	-0.201696
Q15293	RCN1_HUMAN	RCN1	Reticulocalbin-1	48	13	309	13	0.052084	-0.200987
Q9BUF5	TBB6_HUMAN	TUBB6	Tubulin beta-6 chain	58	20	722	8	0.0522049	-0.200886
Q16629	SRSF7_HUMAN	SRSF7	Serine/arginine-rich splicing factor 7	18	4	35	3	0.0540288	-0.199382
P62847	RS24_HUMAN	RPS24	Small ribosomal subunit protein eS24	29	3	189	3	0.0540644	-0.199353
P49189	AL9A1_HUMAN	ALDH9A1	4-trimethylaminobutyraldehyde dehydrogenase	28	11	106	11	0.055722	-0.198023
O75832	PSD10_HUMAN	PSMD10	26S proteasome non-ATPase regulatory subunit 10	17	3	34	3	0.0567883	-0.197184
P56199	ITA1_HUMAN	ITGA1	Integrin alpha-1	26	22	611	22	0.05789	-0.196331
P63241	IF5A1_HUMAN	EIF5A	Eukaryotic translation initiation factor 5A-1	51	10	581	10	0.0581162	-0.196157
P31040	SDHA_HUMAN	SDHA	Succinate dehydrogenase [ubiquinone] flavoprotein subunit, mitochondrial	35	12	328	12	0.0581351	-0.196143
P61960	UFM1_HUMAN	UFM1	Ubiquitin-fold modifier 1	59	3	37	3	0.0582674	-0.196041
P54727	RD23B_HUMAN	RAD23B	UV excision repair protein RAD23 homolog B	25	8	229	7	0.0592197	-0.195318
P09038	FGF2_HUMAN	FGF2	Fibroblast growth factor 2	9	3	21	3	0.0597778	-0.194899
Q9Y3A5	SBDS_HUMAN	SBDS	Ribosome maturation protein SBDS	51	9	252	9	0.0601264	-0.194639
P00326	ADH1G_HUMAN	ADH1C	Alcohol dehydrogenase 1C	49	17	716	5	0.0610445	-0.193959
P55072	TERA_HUMAN	VCP	Transitional endoplasmic reticulum ATPase	61	44	2320	44	0.0623928	-0.192976
P63151	2ABA_HUMAN	PPP2R2A	Serine/threonine-protein phosphatase 2A 55 kDa regulatory subunit B alpha isoform	29	9	145	6	0.0624329	-0.192947
P23396	RS3_HUMAN	RPS3	Small ribosomal subunit protein uS3	60	14	316	14	0.0627538	-0.192716
P61626	LYSC_HUMAN	LYZ	Lysozyme C	67	10	421	10	0.0631568	-0.192426
P28289	TMOD1_HUMAN	TMOD1	Tropomodulin-1	61	16	718	16	0.0636839	-0.19205
Q15582	BGH3_HUMAN	TGFBI	Transforming growth factor-beta-induced protein ig-h3	58	28	1348	28	0.0653698	-0.190865
P07203	GPX1_HUMAN	GPX1	Glutathione peroxidase 1	51	9	254	9	0.0654529	-0.190807
Q06830	PRDX1_HUMAN	PRDX1	Peroxiredoxin-1	76	19	1103	15	0.0658073	-0.190561
Q71U36	TBA1A_HUMAN	TUBA1A	Tubulin alpha-1A chain	71	19	996	8	0.0664364	-0.190127
P80303	NUCB2_HUMAN	NUCB2	Nucleobindin-2	34	10	181	10	0.0669221	-0.189795
Q01082	SPTB2_HUMAN	SPTBN1	Spectrin beta chain, non-erythrocytic 1	42	70	1491	70	0.0682455	-0.188898
P08865	RSSA_HUMAN	RPSA	Small ribosomal subunit protein uS2	57	10	225	10	0.0685688	-0.188681
Q9NRX4	PHP14_HUMAN	PHPT1	14 kDa phosphohistidine phosphatase	38	4	131	4	0.0691757	-0.188276
Q15435	PP1R7_HUMAN	PPP1R7	Protein phosphatase 1 regulatory subunit 7	38	8	179	8	0.0692846	-0.188204
P08493	MGP_HUMAN	MGP	Matrix Gla protein	24	3	290	3	0.0696556	-0.187958
P29401	TKT_HUMAN	TKT	Transketolase	54	26	743	26	0.0718036	-0.186555
P30044	PRDX5_HUMAN	PRDX5	Peroxiredoxin-5, mitochondrial	57	12	760	12	0.0719831	-0.18644
P62266	RS23_HUMAN	RPS23	Small ribosomal subunit protein uS12	27	2	90	2	0.0726821	-0.185991
P40939	ECHA_HUMAN	HADHA	Trifunctional enzyme subunit alpha, mitochondrial	50	27	1110	27	0.0730677	-0.185746
P27348	1433T_HUMAN	YWHAQ	14-3-3 protein theta	34	7	214	4	0.073227	-0.185644
P47756	CAPZB_HUMAN	CAPZB	F-actin-capping protein subunit beta	39	9	180	9	0.073615	-0.185399
P06733	ENOA_HUMAN	ENO1	Alpha-enolase	72	29	2375	25	0.0736379	-0.185384
P50914	RL14_HUMAN	RPL14	Large ribosomal subunit protein eL14	27	5	196	5	0.0741425	-0.185066
P16070	CD44_HUMAN	CD44	CD44 antigen	6	3	48	3	0.0742115	-0.185023
P35579	MYH9_HUMAN	MYH9	Myosin-9	54	114	6895	93	0.0746962	-0.184719
P32969	RL9_HUMAN	RPL9	Large ribosomal subunit protein uL6	56	7	316	7	0.0754163	-0.184271
P47755	CAZA2_HUMAN	CAPZA2	F-actin-capping protein subunit alpha-2	58	10	342	8	0.0759776	-0.183924
Q15847	ADIRF_HUMAN	ADIRF	Adipogenesis regulatory factor	80	6	358	6	0.076048	-0.18388
P39059	COFA1_HUMAN	COL15A1	Collagen alpha-1(XV) chain	27	22	1311	22	0.076236	-0.183764
P23528	COF1_HUMAN	CFL1	Cofilin-1	69	17	1470	12	0.0789556	-0.182116
P62829	RL23_HUMAN	RPL23	Large ribosomal subunit protein uL14	34	4	186	4	0.0793191	-0.181899
O14558	HSPB6_HUMAN	HSPB6	Heat shock protein beta-6	79	8	736	8	0.0798792	-0.181566
P35609	ACTN2_HUMAN	ACTN2	Alpha-actinin-2	22	17	406	6	0.0801481	-0.181407
Q9BXN1	ASPN_HUMAN	ASPN	Asporin	57	16	632	16	0.0802216	-0.181364
P10915	HPLN1_HUMAN	HAPLN1	Hyaluronan and proteoglycan link protein 1	65	19	464	18	0.0819514	-0.180352
Q03135	CAV1_HUMAN	CAV1	Caveolin-1	35	6	173	6	0.082201	-0.180207
P0DMV8	HS71A_HUMAN	HSPA1A	Heat shock 70 kDa protein 1A	65	34	1991	19	0.0848577	-0.178689
Q03252	LMNB2_HUMAN	LMNB2	Lamin-B2	48	34	1564	31	0.08514	-0.17853
P35625	TIMP3_HUMAN	TIMP3	Metalloproteinase inhibitor 3	40	8	96	8	0.0857067	-0.178212
Q13509	TBB3_HUMAN	TUBB3	Tubulin beta-3 chain	62	23	1006	6	0.0877402	-0.177084
Q9UNF0	PACN2_HUMAN	PACSIN2	Protein kinase C and casein kinase substrate in neurons protein 2	27	11	192	11	0.0894371	-0.176158
P05556	ITB1_HUMAN	ITGB1	Integrin beta-1	23	14	429	14	0.0899995	-0.175855
P16112	PGCA_HUMAN	ACAN	Aggrecan core protein	21	35	909	35	0.0907267	-0.175464
P51452	DUS3_HUMAN	DUSP3	Dual specificity protein phosphatase 3	58	8	224	8	0.0913499	-0.175132
P43121	MUC18_HUMAN	MCAM	Cell surface glycoprotein MUC18	31	13	434	13	0.0919491	-0.174813
Q9H444	CHM4B_HUMAN	CHMP4B	Charged multivesicular body protein 4b	21	5	302	5	0.0921131	-0.174727
Q9H2U2	IPYR2_HUMAN	PPA2	Inorganic pyrophosphatase 2, mitochondrial	12	3	26	3	0.0925789	-0.174481
P10599	THIO_HUMAN	TXN	Thioredoxin	47	4	130	4	0.0929914	-0.174264
P55209	NP1L1_HUMAN	NAP1L1	Nucleosome assembly protein 1-like 1	17	5	206	4	0.0930741	-0.174221
P20674	COX5A_HUMAN	COX5A	Cytochrome c oxidase subunit 5A, mitochondrial	61	8	429	8	0.0939597	-0.173758
P62910	RL32_HUMAN	RPL32	Large ribosomal subunit protein eL32	34	5	154	5	0.0954129	-0.173006
Q9UIJ7	KAD3_HUMAN	AK3	GTP:AMP phosphotransferase AK3, mitochondrial	50	9	183	9	0.0960048	-0.172702
P06396	GELS_HUMAN	GSN	Gelsolin	61	36	3118	36	0.0960613	-0.172673
P54819	KAD2_HUMAN	AK2	Adenylate kinase 2, mitochondrial	56	10	451	10	0.0969407	-0.172225
P68133	ACTS_HUMAN	ACTA1	Actin, alpha skeletal muscle	85	33	5111	5	0.0975401	-0.171921
Q14554	PDIA5_HUMAN	PDIA5	Protein disulfide-isomerase A5	17	6	22	6	0.0978265	-0.171777
Q9ULV4	COR1C_HUMAN	CORO1C	Coronin-1C	38	14	418	14	0.100933	-0.170229
P62841	RS15_HUMAN	RPS15	Small ribosomal subunit protein uS19	56	4	73	4	0.101463	-0.169969
P62917	RL8_HUMAN	RPL8	Large ribosomal subunit protein uL2	37	5	268	5	0.104146	-0.168668
Q13418	ILK_HUMAN	ILK	Integrin-linked protein kinase	29	10	194	10	0.108119	-0.166788
Q15365	PCBP1_HUMAN	PCBP1	Poly(rC)-binding protein 1	38	8	112	6	0.108491	-0.166614
P30837	AL1B1_HUMAN	ALDH1B1	Aldehyde dehydrogenase X, mitochondrial	65	21	658	20	0.110558	-0.16566
Q9P0L0	VAPA_HUMAN	VAPA	Vesicle-associated membrane protein-associated protein A	19	4	50	3	0.110969	-0.165472
P08559	ODPA_HUMAN	PDHA1	Pyruvate dehydrogenase E1 component subunit alpha, somatic form, mitochondrial	33	10	340	10	0.112177	-0.164922
O95425	SVIL_HUMAN	SVIL	Supervillin	7	11	42	11	0.112304	-0.164865
Q99584	S10AD_HUMAN	S100A13	Protein S100-A13	47	6	210	6	0.116352	-0.163057
P02511	CRYAB_HUMAN	CRYAB	Alpha-crystallin B chain	86	17	1014	17	0.116483	-0.162999
P15502	ELN_HUMAN	ELN	Elastin	35	12	630	12	0.116878	-0.162826
Q16643	DREB_HUMAN	DBN1	Drebrin	14	7	107	7	0.116944	-0.162797
Q00688	FKBP3_HUMAN	FKBP3	Peptidyl-prolyl cis-trans isomerase FKBP3	32	6	155	6	0.118035	-0.16232
P26583	HMGB2_HUMAN	HMGB2	High mobility group protein B2	36	7	200	5	0.123473	-0.159991
P60174	TPIS_HUMAN	TPI1	Triosephosphate isomerase	91	19	1398	19	0.123713	-0.15989
P84103	SRSF3_HUMAN	SRSF3	Serine/arginine-rich splicing factor 3	18	3	86	2	0.124161	-0.159702
O75874	IDHC_HUMAN	IDH1	Isocitrate dehydrogenase [NADP] cytoplasmic	51	19	609	18	0.125478	-0.159153
Q9UBY9	HSPB7_HUMAN	HSPB7	Heat shock protein beta-7	26	3	87	3	0.126875	-0.158574
Q8NBJ7	SUMF2_HUMAN	SUMF2	Inactive C-alpha-formylglycine-generating enzyme 2	24	5	94	5	0.129172	-0.157634
P62753	RS6_HUMAN	RPS6	Small ribosomal subunit protein eS6	25	8	318	8	0.129385	-0.157548
P04350	TBB4A_HUMAN	TUBB4A	Tubulin beta-4A chain	68	23	1257	3	0.129635	-0.157446
P62861	RS30_HUMAN	FAU	Ubiquitin-like FUBI-ribosomal protein eS30 fusion protein	9	3	37	3	0.130493	-0.157099
P00558	PGK1_HUMAN	PGK1	Phosphoglycerate kinase 1	70	25	1109	25	0.13078	-0.156984
Q13642	FHL1_HUMAN	FHL1	Four and a half LIM domains protein 1	40	11	716	11	0.131428	-0.156723
P05787	K2C8_HUMAN	KRT8	Keratin, type II cytoskeletal 8	73	37	1314	25	0.131428	-0.156723
P31151	S10A7_HUMAN	S100A7	Protein S100-A7	58	10	64	7	0.131716	-0.156608
Q9BS26	ERP44_HUMAN	ERP44	Endoplasmic reticulum resident protein 44	29	8	142	8	0.133021	-0.156087
P46108	CRK_HUMAN	CRK	Adapter molecule crk	48	10	196	10	0.133312	-0.155971
Q96A00	PP14A_HUMAN	PPP1R14A	Protein phosphatase 1 regulatory subunit 14A	53	6	320	6	0.134006	-0.155697
Q8IUE6	H2A2B_HUMAN	H2AC21	Histone H2A type 2-B	35	4	417	3	0.134886	-0.15535
Q09666	AHNK_HUMAN	AHNAK	Neuroblast differentiation-associated protein AHNAK	78	321	14832	321	0.135033	-0.155292
Q13103	SPP24_HUMAN	SPP2	Secreted phosphoprotein 24	27	5	124	5	0.138113	-0.154091
P15531	NDKA_HUMAN	NME1	Nucleoside diphosphate kinase A	70	8	443	4	0.139843	-0.153426
Q08431	MFGM_HUMAN	MFGE8	Lactadherin	75	23	893	23	0.139918	-0.153397
P14174	MIF_HUMAN	MIF	Macrophage migration inhibitory factor	36	3	193	3	0.141589	-0.152761
Q9UNZ2	NSF1C_HUMAN	NSFL1C	NSFL1 cofactor p47	40	10	90	10	0.142737	-0.152327
Q13162	PRDX4_HUMAN	PRDX4	Peroxiredoxin-4	32	8	221	5	0.144317	-0.151734
P68036	UB2L3_HUMAN	UBE2L3	Ubiquitin-conjugating enzyme E2 L3	47	5	241	4	0.144471	-0.151677
P25789	PSA4_HUMAN	PSMA4	Proteasome subunit alpha type-4	10	3	16	3	0.1463	-0.150997
P21291	CSRP1_HUMAN	CSRP1	Cysteine and glycine-rich protein 1	65	12	962	12	0.146927	-0.150766
P21796	VDAC1_HUMAN	VDAC1	Voltage-dependent anion-selective channel protein 1	63	13	474	13	0.148541	-0.150173
Q16777	H2A2C_HUMAN	H2AC20	Histone H2A type 2-C	59	8	732	3	0.150329	-0.149522
Q15404	RSU1_HUMAN	RSU1	Ras suppressor protein 1	64	12	519	12	0.151971	-0.148929
P31930	QCR1_HUMAN	UQCRC1	Cytochrome b-c1 complex subunit 1, mitochondrial	37	12	110	12	0.152374	-0.148784
P35998	PRS7_HUMAN	PSMC2	26S proteasome regulatory subunit 7	26	9	48	9	0.1531	-0.148524
P38646	GRP75_HUMAN	HSPA9	Stress-70 protein, mitochondrial	42	24	1021	24	0.153911	-0.148235
P63244	RACK1_HUMAN	RACK1	Small ribosomal subunit protein RACK1	65	15	155	15	0.158261	-0.146702
P25705	ATPA_HUMAN	ATP5F1A	ATP synthase subunit alpha, mitochondrial	58	25	1766	25	0.159508	-0.146268
P0C0L5	CO4B_HUMAN	C4B	Complement C4-B	53	72	1993	4	0.160093	-0.146066
P13929	ENOB_HUMAN	ENO3	Beta-enolase	37	11	616	7	0.16026	-0.146008
O15212	PFD6_HUMAN	PFDN6	Prefoldin subunit 6	43	4	134	4	0.161393	-0.145618
P43487	RANG_HUMAN	RANBP1	Ran-specific GTPase-activating protein	32	4	124	4	0.164401	-0.144591
P99999	CYC_HUMAN	CYCS	Cytochrome c	42	5	276	5	0.164913	-0.144417
P56556	NDUA6_HUMAN	NDUFA6	NADH dehydrogenase [ubiquinone] 1 alpha subcomplex subunit 6	34	4	74	4	0.166285	-0.143955
Q14766	LTBP1_HUMAN	LTBP1	Latent-transforming growth factor beta-binding protein 1	21	23	644	23	0.167147	-0.143665
Q08380	LG3BP_HUMAN	LGALS3BP	Galectin-3-binding protein	35	14	216	14	0.167623	-0.143506
O14818	PSA7_HUMAN	PSMA7	Proteasome subunit alpha type-7	46	8	220	8	0.168229	-0.143304
P31937	3HIDH_HUMAN	HIBADH	3-hydroxyisobutyrate dehydrogenase, mitochondrial	29	6	14	6	0.168663	-0.143159
Q9UGT4	SUSD2_HUMAN	SUSD2	Sushi domain-containing protein 2	25	11	151	11	0.169055	-0.143029
Q9NP97	DLRB1_HUMAN	DYNLRB1	Dynein light chain roadblock-type 1	73	4	265	4	0.170584	-0.142523
P49207	RL34_HUMAN	RPL34	Large ribosomal subunit protein eL34	15	3	99	3	0.170891	-0.142422
O75947	ATP5H_HUMAN	ATP5PD	ATP synthase subunit d, mitochondrial	82	11	531	11	0.176083	-0.14073
P08133	ANXA6_HUMAN	ANXA6	Annexin A6	66	39	1454	39	0.178835	-0.139848
P15121	ALDR_HUMAN	AKR1B1	Aldo-keto reductase family 1 member B1	33	7	200	7	0.18052	-0.139313
P45880	VDAC2_HUMAN	VDAC2	Voltage-dependent anion-selective channel protein 2	46	9	147	9	0.181252	-0.139081
O43633	CHM2A_HUMAN	CHMP2A	Charged multivesicular body protein 2a	24	6	103	6	0.181435	-0.139024
Q9Y277	VDAC3_HUMAN	VDAC3	Voltage-dependent anion-selective channel protein 3	15	3	90	3	0.184063	-0.138199
Q14697	GANAB_HUMAN	GANAB	Neutral alpha-glucosidase AB	21	14	170	14	0.184295	-0.138127
Q01469	FABP5_HUMAN	FABP5	Fatty acid-binding protein 5	69	8	238	8	0.184806	-0.137968
P24844	MYL9_HUMAN	MYL9	Myosin regulatory light polypeptide 9	84	16	2708	8	0.186157	-0.137549
P42766	RL35_HUMAN	RPL35	Large ribosomal subunit protein uL29	27	4	149	4	0.186765	-0.137361
O60925	PFD1_HUMAN	PFDN1	Prefoldin subunit 1	17	2	69	2	0.187751	-0.137057
P29622	KAIN_HUMAN	SERPINA4	Kallistatin	10	3	44	3	0.191444	-0.135929
Q6NZI2	CAVN1_HUMAN	CAVIN1	Caveolae-associated protein 1	53	18	1628	18	0.191539	-0.1359
Q04760	LGUL_HUMAN	GLO1	Lactoylglutathione lyase	43	6	332	6	0.192591	-0.135582
P00352	AL1A1_HUMAN	ALDH1A1	Aldehyde dehydrogenase 1A1	46	16	353	14	0.193598	-0.135278
P35555	FBN1_HUMAN	FBN1	Fibrillin-1	25	54	1344	51	0.197911	-0.133991
P55290	CAD13_HUMAN	CDH13	Cadherin-13	52	23	668	23	0.201846	-0.132834
Q02952	AKA12_HUMAN	AKAP12	A-kinase anchor protein 12	56	58	1261	58	0.204834	-0.131967
O75347	TBCA_HUMAN	TBCA	Tubulin-specific chaperone A	55	9	97	9	0.205987	-0.131634
Q9UNE7	CHIP_HUMAN	STUB1	E3 ubiquitin-protein ligase CHIP	15	3	42	3	0.207904	-0.131085
P34096	RNAS4_HUMAN	RNASE4	Ribonuclease 4	29	5	217	5	0.209578	-0.130608
P15090	FABP4_HUMAN	FABP4	Fatty acid-binding protein, adipocyte	74	14	1736	13	0.212339	-0.129827
P11766	ADHX_HUMAN	ADH5	Alcohol dehydrogenase class-3	29	7	152	7	0.214503	-0.129219
P68366	TBA4A_HUMAN	TUBA4A	Tubulin alpha-4A chain	49	15	661	3	0.214918	-0.129104
Q9H4M9	EHD1_HUMAN	EHD1	EH domain-containing protein 1	31	9	182	6	0.215021	-0.129075
Q9BRA2	TXD17_HUMAN	TXNDC17	Thioredoxin domain-containing protein 17	20	2	96	2	0.215073	-0.12906
Q9BVC6	TM109_HUMAN	TMEM109	Voltage-gated monoatomic cation channel TMEM109	5	2	3	2	0.215592	-0.128916
P08238	HS90B_HUMAN	HSP90AB1	Heat shock protein HSP 90-beta	35	23	446	12	0.216736	-0.128598
Q9NYL9	TMOD3_HUMAN	TMOD3	Tropomodulin-3	33	7	144	7	0.217362	-0.128424
Q8IUX7	AEBP1_HUMAN	AEBP1	Adipocyte enhancer-binding protein 1	25	23	650	22	0.217467	-0.128395
P58546	MTPN_HUMAN	MTPN	Myotrophin	46	4	150	4	0.217832	-0.128294
Q99798	ACON_HUMAN	ACO2	Aconitate hydratase, mitochondrial	47	28	594	28	0.21867	-0.128063
P63267	ACTH_HUMAN	ACTG2	Actin, gamma-enteric smooth muscle	91	32	5409	5	0.220037	-0.127687
P12814	ACTN1_HUMAN	ACTN1	Alpha-actinin-1	68	50	1920	33	0.221356	-0.127325
P41222	PTGDS_HUMAN	PTGDS	Prostaglandin-H2 D-isomerase	54	6	213	6	0.224867	-0.126371
P00325	ADH1B_HUMAN	ADH1B	All-trans-retinol dehydrogenase [NAD(+)] ADH1B	68	20	1285	5	0.225134	-0.126298
P26599	PTBP1_HUMAN	PTBP1	Polypyrimidine tract-binding protein 1	38	8	152	8	0.226314	-0.12598
Q8TCD5	NT5C_HUMAN	NT5C	5'(3')-deoxyribonucleotidase, cytosolic type	40	5	164	5	0.228741	-0.125329
P15311	EZRI_HUMAN	EZR	Ezrin	33	17	653	9	0.230097	-0.124968
Q12805	FBLN3_HUMAN	EFEMP1	EGF-containing fibulin-like extracellular matrix protein 1	42	14	265	14	0.231841	-0.124505
Q9NX63	MIC19_HUMAN	CHCHD3	MICOS complex subunit MIC19	18	3	87	3	0.232771	-0.124259
P35442	TSP2_HUMAN	THBS2	Thrombospondin-2	40	34	835	33	0.236296	-0.123334
P09936	UCHL1_HUMAN	UCHL1	Ubiquitin carboxyl-terminal hydrolase isozyme L1	65	12	242	12	0.237906	-0.122915
P01591	IGJ_HUMAN	JCHAIN	Immunoglobulin J chain	30	5	159	5	0.242836	-0.121642
P62937	PPIA_HUMAN	PPIA	Peptidyl-prolyl cis-trans isomerase A	64	10	1587	10	0.246182	-0.120789
P09382	LEG1_HUMAN	LGALS1	Galectin-1	79	10	1522	10	0.247266	-0.120514
Q8N1G4	LRC47_HUMAN	LRRC47	Leucine-rich repeat-containing protein 47	25	11	137	11	0.248295	-0.120254
Q15661	TRYB1_HUMAN	TPSAB1	Tryptase alpha/beta-1	46	11	461	11	0.250422	-0.119719
Q96F07	CYFP2_HUMAN	CYFIP2	Cytoplasmic FMR1-interacting protein 2	1	2	40	2	0.250537	-0.11969
P01911	DRB1_HUMAN	HLA-DRB1	HLA class II histocompatibility antigen, DRB1 beta chain	33	7	52	4	0.251403	-0.119473
P12109	CO6A1_HUMAN	COL6A1	Collagen alpha-1(VI) chain	57	45	2997	45	0.251403	-0.119473
P24043	LAMA2_HUMAN	LAMA2	Laminin subunit alpha-2	16	32	445	32	0.25175	-0.119386
P04406	G3P_HUMAN	GAPDH	Glyceraldehyde-3-phosphate dehydrogenase	87	26	3744	26	0.253664	-0.118909
P04439	HLAA_HUMAN	HLA-A	HLA class I histocompatibility antigen, A alpha chain	29	7	115	4	0.255997	-0.118331
Q7Z5L7	PODN_HUMAN	PODN	Podocan	33	14	59	14	0.258581	-0.117694
Q9UKX2	MYH2_HUMAN	MYH2	Myosin-2	11	20	130	3	0.258639	-0.11768
P25067	CO8A2_HUMAN	COL8A2	Collagen alpha-2(VIII) chain	47	19	475	19	0.258698	-0.117665
P67936	TPM4_HUMAN	TPM4	Tropomyosin alpha-4 chain	74	32	3336	18	0.263741	-0.116436
O75368	SH3L1_HUMAN	SH3BGRL	Adapter SH3BGRL	85	8	638	8	0.2771	-0.113255
P51608	MECP2_HUMAN	MECP2	Methyl-CpG-binding protein 2	32	12	251	12	0.277656	-0.113125
Q02818	NUCB1_HUMAN	NUCB1	Nucleobindin-1	47	15	468	15	0.280447	-0.112474
P12277	KCRB_HUMAN	CKB	Creatine kinase B-type	63	16	953	16	0.283445	-0.11178
Q15181	IPYR_HUMAN	PPA1	Inorganic pyrophosphatase	57	11	440	11	0.284826	-0.111462
P36957	ODO2_HUMAN	DLST	Dihydrolipoyllysine-residue succinyltransferase component of 2-oxoglutarate dehydrogenase complex, mitochondrial	46	15	587	15	0.286275	-0.111129
P11277	SPTB1_HUMAN	SPTB	Spectrin beta chain, erythrocytic	16	22	60	22	0.286843	-0.110999
P02743	SAMP_HUMAN	APCS	Serum amyloid P-component	48	12	874	12	0.289251	-0.11045
Q16853	AOC3_HUMAN	AOC3	Amine oxidase [copper-containing] 3	44	22	563	22	0.289632	-0.110363
O95182	NDUA7_HUMAN	NDUFA7	NADH dehydrogenase [ubiquinone] 1 alpha subcomplex subunit 7	38	3	77	3	0.293335	-0.109524
O75369	FLNB_HUMAN	FLNB	Filamin-B	31	52	935	40	0.298365	-0.108396
P12883	MYH7_HUMAN	MYH7	Myosin-7	44	88	831	72	0.29843	-0.108382
O75380	NDUS6_HUMAN	NDUFS6	NADH dehydrogenase [ubiquinone] iron-sulfur protein 6, mitochondrial	51	5	130	5	0.301945	-0.107601
Q9Y5Z4	HEBP2_HUMAN	HEBP2	Heme-binding protein 2	49	9	323	9	0.304895	-0.10695
P23141	EST1_HUMAN	CES1	Liver carboxylesterase 1	41	18	186	17	0.307798	-0.106314
P25786	PSA1_HUMAN	PSMA1	Proteasome subunit alpha type-1	46	10	200	10	0.308792	-0.106097
Q04837	SSBP_HUMAN	SSBP1	Single-stranded DNA-binding protein, mitochondrial	53	7	322	7	0.30992	-0.105851
Q9GZM7	TINAL_HUMAN	TINAGL1	Tubulointerstitial nephritis antigen-like	84	26	2755	26	0.315806	-0.104579
Q9NQC3	RTN4_HUMAN	RTN4	Reticulon-4	8	5	117	5	0.317221	-0.104275
P35580	MYH10_HUMAN	MYH10	Myosin-10	58	134	7631	114	0.318234	-0.104058
O00468	AGRIN_HUMAN	AGRN	Agrin	15	21	265	21	0.320606	-0.103552
O95831	AIFM1_HUMAN	AIFM1	Apoptosis-inducing factor 1, mitochondrial	38	16	171	16	0.321354	-0.103393
Q15019	SEPT2_HUMAN	SEPTIN2	Septin-2	58	14	263	14	0.32786	-0.102019
Q9UMX5	NENF_HUMAN	NENF	Neudesin	37	5	41	5	0.327998	-0.10199
P06753	TPM3_HUMAN	TPM3	Tropomyosin alpha-3 chain	58	25	1483	7	0.329448	-0.101686
P56385	ATP5I_HUMAN	ATP5ME	ATP synthase subunit e, mitochondrial	61	4	195	4	0.33438	-0.10066
Q16891	MIC60_HUMAN	IMMT	MICOS complex subunit MIC60	21	12	215	12	0.337039	-0.10011
Q16851	UGPA_HUMAN	UGP2	UTP--glucose-1-phosphate uridylyltransferase	46	17	150	17	0.338725	-0.0997632
P0DP23	CALM1_HUMAN	CALM1	Calmodulin-1	77	11	1395	9	0.339499	-0.0996042
Q14112	NID2_HUMAN	NID2	Nidogen-2	34	33	852	32	0.339711	-0.0995608
O75531	BAF_HUMAN	BANF1	Barrier-to-autointegration factor	52	5	199	5	0.340557	-0.0993873
P78371	TCPB_HUMAN	CCT2	T-complex protein 1 subunit beta	36	13	165	13	0.341052	-0.099286
Q08211	DHX9_HUMAN	DHX9	ATP-dependent RNA helicase A	2	2	8	2	0.354718	-0.0965241
Q96QR8	PURB_HUMAN	PURB	Transcriptional regulator protein Pur-beta	24	3	47	3	0.355442	-0.0963795
P51884	LUM_HUMAN	LUM	Lumican	73	30	3034	30	0.35595	-0.0962782
P09104	ENOG_HUMAN	ENO2	Gamma-enolase	59	16	823	12	0.35908	-0.0956564
Q9BX68	HINT2_HUMAN	HINT2	Adenosine 5'-monophosphoramidase HINT2	37	4	111	4	0.363622	-0.0947599
Q13423	NNTM_HUMAN	NNT	NAD(P) transhydrogenase, mitochondrial	7	5	57	5	0.365685	-0.094355
P11177	ODPB_HUMAN	PDHB	Pyruvate dehydrogenase E1 component subunit beta, mitochondrial	38	9	222	9	0.366202	-0.0942538
Q14393	GAS6_HUMAN	GAS6	Growth arrest-specific protein 6	21	10	47	10	0.367089	-0.0940802
O00233	PSMD9_HUMAN	PSMD9	26S proteasome non-ATPase regulatory subunit 9	31	6	47	6	0.368348	-0.0938344
P23946	CMA1_HUMAN	CMA1	Chymase	68	13	705	13	0.368867	-0.0937332
P02751	FINC_HUMAN	FN1	Fibronectin	71	129	9978	129	0.370129	-0.0934874
Q9NR19	ACSA_HUMAN	ACSS2	Acetyl-coenzyme A synthetase, cytoplasmic	6	2	17	2	0.370799	-0.0933572
Q71UI9	H2AV_HUMAN	H2AZ2	Histone H2A.V	54	6	442	4	0.372887	-0.0929523
P05976	MYL1_HUMAN	MYL1	Myosin light chain 1/3, skeletal muscle isoform	55	9	38	9	0.374008	-0.0927354
P12829	MYL4_HUMAN	MYL4	Myosin light chain 4	70	9	152	8	0.380779	-0.091434
O95881	TXD12_HUMAN	TXNDC12	Thioredoxin domain-containing protein 12	28	2	58	2	0.381384	-0.0913183
Q14257	RCN2_HUMAN	RCN2	Reticulocalbin-2	29	7	124	7	0.38663	-0.0903205
P50238	CRIP1_HUMAN	CRIP1	Cysteine-rich protein 1	60	4	303	4	0.387394	-0.0901759
Q9Y2B0	CNPY2_HUMAN	CNPY2	Protein canopy homolog 2	41	5	201	5	0.388389	-0.0899879
P22695	QCR2_HUMAN	UQCRC2	Cytochrome b-c1 complex subunit 2, mitochondrial	47	11	151	11	0.389998	-0.0896842
P55145	MANF_HUMAN	MANF	Mesencephalic astrocyte-derived neurotrophic factor	36	7	56	7	0.390996	-0.0894963
O75112	LDB3_HUMAN	LDB3	LIM domain-binding protein 3	32	14	256	14	0.391612	-0.0893806
P07951	TPM2_HUMAN	TPM2	Tropomyosin beta chain	67	40	3773	22	0.392304	-0.0892504
Q07507	DERM_HUMAN	DPT	Dermatopontin	68	11	662	11	0.392689	-0.0891781
Q06828	FMOD_HUMAN	FMOD	Fibromodulin	68	16	1335	16	0.393383	-0.089048
P62280	RS11_HUMAN	RPS11	Small ribosomal subunit protein uS17	41	8	231	8	0.397484	-0.0882816
P07225	PROS_HUMAN	PROS1	Vitamin K-dependent protein S	21	12	85	12	0.400128	-0.0877899
O60888	CUTA_HUMAN	CUTA	Protein CutA	40	5	155	5	0.401766	-0.0874862
P10809	CH60_HUMAN	HSPD1	60 kDa heat shock protein, mitochondrial	67	32	2010	32	0.403095	-0.0872404
O43707	ACTN4_HUMAN	ACTN4	Alpha-actinin-4	70	54	1881	38	0.405447	-0.0868066
O75390	CISY_HUMAN	CS	Citrate synthase, mitochondrial	23	8	104	8	0.407492	-0.0864306
Q05707	COEA1_HUMAN	COL14A1	Collagen alpha-1(XIV) chain	65	78	2999	78	0.407571	-0.0864162
Q9Y6C2	EMIL1_HUMAN	EMILIN1	EMILIN-1	60	45	2103	45	0.413027	-0.0854184
P60981	DEST_HUMAN	DSTN	Destrin	64	16	1250	15	0.416528	-0.0847821
P50395	GDIB_HUMAN	GDI2	Rab GDP dissociation inhibitor beta	36	14	340	10	0.420929	-0.0839868
Q9UQ80	PA2G4_HUMAN	PA2G4	Proliferation-associated protein 2G4	32	10	105	10	0.424872	-0.0832782
P02747	C1QC_HUMAN	C1QC	Complement C1q subcomponent subunit C	32	5	142	5	0.425114	-0.0832348
P00746	CFAD_HUMAN	CFD	Complement factor D	49	9	567	9	0.428837	-0.0825697
P10301	RRAS_HUMAN	RRAS	Ras-related protein R-Ras	56	8	302	8	0.431681	-0.0820635
P13804	ETFA_HUMAN	ETFA	Electron transfer flavoprotein subunit alpha, mitochondrial	57	12	470	12	0.434537	-0.0815574
P07996	TSP1_HUMAN	THBS1	Thrombospondin-1	31	30	998	29	0.435518	-0.0813839
Q99715	COCA1_HUMAN	COL12A1	Collagen alpha-1(XII) chain	51	108	2133	108	0.438142	-0.0809212
P04259	K2C6B_HUMAN	KRT6B	Keratin, type II cytoskeletal 6B	56	43	586	3	0.439457	-0.0806898
P31323	KAP3_HUMAN	PRKAR2B	cAMP-dependent protein kinase type II-beta regulatory subunit	48	13	287	11	0.43995	-0.080603
Q8IVF2	AHNK2_HUMAN	AHNAK2	Protein AHNAK2	15	17	51	17	0.440033	-0.0805886
P11279	LAMP1_HUMAN	LAMP1	Lysosome-associated membrane glycoprotein 1	23	8	77	8	0.441104	-0.0804006
P00367	DHE3_HUMAN	GLUD1	Glutamate dehydrogenase 1, mitochondrial	46	19	487	19	0.441846	-0.0802704
P16152	CBR1_HUMAN	CBR1	Carbonyl reductase [NADPH] 1	56	13	385	11	0.444491	-0.0798077
Q07092	COGA1_HUMAN	COL16A1	Collagen alpha-1(XVI) chain	26	23	721	23	0.452311	-0.0784484
P10606	COX5B_HUMAN	COX5B	Cytochrome c oxidase subunit 5B, mitochondrial	50	7	348	7	0.453817	-0.0781881
P98160	PGBM_HUMAN	HSPG2	Basement membrane-specific heparan sulfate proteoglycan core protein	69	178	10872	178	0.455662	-0.07787
P18859	ATP5J_HUMAN	ATP5PF	ATP synthase-coupling factor 6, mitochondrial	49	5	250	5	0.456669	-0.0776965
P48059	LIMS1_HUMAN	LIMS1	LIM and senescent cell antigen-like-containing domain protein 1	36	8	146	6	0.46046	-0.0770457
Q13011	ECH1_HUMAN	ECH1	Delta(3,5)-Delta(2,4)-dienoyl-CoA isomerase, mitochondrial	52	12	367	12	0.465541	-0.0761781
P62987	RL40_HUMAN	UBA52	Ubiquitin-ribosomal protein eL40 fusion protein	52	10	600	10	0.465626	-0.0761636
P10909	CLUS_HUMAN	CLU	Clusterin	55	27	2138	27	0.466561	-0.0760046
P60660	MYL6_HUMAN	MYL6	Myosin light polypeptide 6	85	15	1919	12	0.470567	-0.0753249
P06702	S10A9_HUMAN	S100A9	Protein S100-A9	67	8	429	8	0.47442	-0.0746742
P09493	TPM1_HUMAN	TPM1	Tropomyosin alpha-1 chain	78	43	3443	22	0.47674	-0.0742838
P61604	CH10_HUMAN	HSPE1	10 kDa heat shock protein, mitochondrial	52	5	297	5	0.48088	-0.0735897
P06744	G6PI_HUMAN	GPI	Glucose-6-phosphate isomerase	33	13	183	13	0.482697	-0.073286
P31946	1433B_HUMAN	YWHAB	14-3-3 protein beta/alpha	57	12	385	7	0.485994	-0.0727365
P05091	ALDH2_HUMAN	ALDH2	Aldehyde dehydrogenase, mitochondrial	66	25	428	23	0.488518	-0.0723171
P00742	FA10_HUMAN	F10	Coagulation factor X	20	8	113	8	0.489565	-0.0721436
O14791	APOL1_HUMAN	APOL1	Apolipoprotein L1	22	4	8	4	0.494026	-0.0714061
P49773	HINT1_HUMAN	HINT1	Adenosine 5'-monophosphoramidase HINT1	79	7	299	7	0.497981	-0.0707554
P35080	PROF2_HUMAN	PFN2	Profilin-2	54	5	168	5	0.49895	-0.0705963
P13639	EF2_HUMAN	EEF2	Elongation factor 2	37	21	389	21	0.49895	-0.0705963
Q08257	QOR_HUMAN	CRYZ	Quinone oxidoreductase	35	7	127	7	0.500361	-0.070365
P05090	APOD_HUMAN	APOD	Apolipoprotein D	36	6	114	6	0.501333	-0.0702059
P08727	K1C19_HUMAN	KRT19	Keratin, type I cytoskeletal 19	55	23	220	12	0.510655	-0.0686875
P51888	PRELP_HUMAN	PRELP	Prolargin	71	30	3237	30	0.511459	-0.0685574
Q99623	PHB2_HUMAN	PHB2	Prohibitin-2	55	14	724	14	0.512888	-0.068326
P35527	K1C9_HUMAN	KRT9	Keratin, type I cytoskeletal 9	87	36	654	35	0.515395	-0.0679211
P47985	UCRI_HUMAN	UQCRFS1	Cytochrome b-c1 complex subunit Rieske, mitochondrial	36	6	198	6	0.517908	-0.0675162
P53597	SUCA_HUMAN	SUCLG1	Succinate--CoA ligase [ADP/GDP-forming] subunit alpha, mitochondrial	37	9	264	9	0.524036	-0.0665329
P40926	MDHM_HUMAN	MDH2	Malate dehydrogenase, mitochondrial	58	15	929	15	0.525845	-0.0662437
Q6YN16	HSDL2_HUMAN	HSDL2	Hydroxysteroid dehydrogenase-like protein 2	35	11	84	11	0.526661	-0.0661136
Q07021	C1QBP_HUMAN	C1QBP	Complement component 1 Q subcomponent-binding protein, mitochondrial	24	5	176	5	0.529928	-0.065593
O60664	PLIN3_HUMAN	PLIN3	Perilipin-3	52	12	112	12	0.533662	-0.0650001
Q13361	MFAP5_HUMAN	MFAP5	Microfibrillar-associated protein 5	29	6	163	6	0.534757	-0.0648266
P11413	G6PD_HUMAN	G6PD	Glucose-6-phosphate 1-dehydrogenase	14	6	14	6	0.535214	-0.0647543
P11498	PYC_HUMAN	PC	Pyruvate carboxylase, mitochondrial	27	20	61	20	0.536402	-0.0645663
Q96AC1	FERM2_HUMAN	FERMT2	Fermitin family homolog 2	29	15	154	15	0.539332	-0.0641036
Q16270	IBP7_HUMAN	IGFBP7	Insulin-like growth factor-binding protein 7	59	13	489	13	0.540525	-0.0639156
P21810	PGS1_HUMAN	BGN	Biglycan	70	30	3938	30	0.544203	-0.0633371
Q8IZP0	ABI1_HUMAN	ABI1	Abl interactor 1	9	3	10	3	0.550947	-0.0622815
Q9H8L6	MMRN2_HUMAN	MMRN2	Multimerin-2	13	8	19	8	0.551503	-0.0621948
P11310	ACADM_HUMAN	ACADM	Medium-chain specific acyl-CoA dehydrogenase, mitochondrial	37	16	444	16	0.552709	-0.0620068
P04004	VTNC_HUMAN	VTN	Vitronectin	55	20	1694	20	0.552709	-0.0620068
Q9Y3E1	HDGR3_HUMAN	HDGFL3	Hepatoma-derived growth factor-related protein 3	28	4	75	4	0.555217	-0.0616163
P04632	CPNS1_HUMAN	CAPNS1	Calpain small subunit 1	42	4	90	4	0.56053	-0.0607921
P62826	RAN_HUMAN	RAN	GTP-binding nuclear protein Ran	37	7	115	7	0.564274	-0.0602137
Q9H492	MLP3A_HUMAN	MAP1LC3A	Microtubule-associated proteins 1A/1B light chain 3A	17	2	92	2	0.56493	-0.0601124
O96000	NDUBA_HUMAN	NDUFB10	NADH dehydrogenase [ubiquinone] 1 beta subcomplex subunit 10	14	2	9	2	0.567276	-0.0597509
Q00059	TFAM_HUMAN	TFAM	Transcription factor A, mitochondrial	35	8	222	8	0.571795	-0.0590568
P29400	CO4A5_HUMAN	COL4A5	Collagen alpha-5(IV) chain	7	7	244	6	0.574344	-0.0586664
P12111	CO6A3_HUMAN	COL6A3	Collagen alpha-3(VI) chain	55	139	7564	139	0.581737	-0.0575385
P24666	PPAC_HUMAN	ACP1	Low molecular weight phosphotyrosine protein phosphatase	66	7	150	7	0.594924	-0.0555429
P22105	TENX_HUMAN	TNXB	Tenascin-X	52	143	6549	143	0.603209	-0.0542993
P03950	ANGI_HUMAN	ANG	Angiogenin	59	8	249	8	0.607565	-0.0536486
P00387	NB5R3_HUMAN	CYB5R3	NADH-cytochrome b5 reductase 3	48	8	181	8	0.607758	-0.0536197
P13611	CSPG2_HUMAN	VCAN	Versican core protein	54	124	5920	124	0.608825	-0.0534606
P53999	TCP4_HUMAN	SUB1	Activated RNA polymerase II transcriptional coactivator p15	54	9	231	9	0.609408	-0.0533738
Q96RW7	HMCN1_HUMAN	HMCN1	Hemicentin-1	3	10	18	10	0.609796	-0.053316
P19404	NDUV2_HUMAN	NDUFV2	NADH dehydrogenase [ubiquinone] flavoprotein 2, mitochondrial	27	5	171	5	0.616902	-0.0522604
Q99497	PARK7_HUMAN	PARK7	Parkinson disease protein 7	89	15	963	15	0.619441	-0.0518844
O94760	DDAH1_HUMAN	DDAH1	N(G),N(G)-dimethylarginine dimethylaminohydrolase 1	41	10	134	9	0.622769	-0.0513927
P09669	COX6C_HUMAN	COX6C	Cytochrome c oxidase subunit 6C	20	2	80	2	0.624632	-0.051118
Q02487	DSC2_HUMAN	DSC2	Desmocollin-2	3	2	3	2	0.62473	-0.0511035
P02671	FIBA_HUMAN	FGA	Fibrinogen alpha chain	47	42	2770	42	0.627382	-0.0507131
P12110	CO6A2_HUMAN	COL6A2	Collagen alpha-2(VI) chain	47	38	2424	38	0.62807	-0.0506119
P02679	FIBG_HUMAN	FGG	Fibrinogen gamma chain	81	38	2704	38	0.630136	-0.0503082
P42330	AK1C3_HUMAN	AKR1C3	Aldo-keto reductase family 1 member C3	61	17	570	9	0.631023	-0.0501781
P06576	ATPB_HUMAN	ATP5F1B	ATP synthase subunit beta, mitochondrial	75	28	2057	28	0.632403	-0.0499756
P07108	ACBP_HUMAN	DBI	Acyl-CoA-binding protein	68	6	338	6	0.633192	-0.0498599
Q7Z7G0	TARSH_HUMAN	ABI3BP	Target of Nesh-SH3	61	44	1717	44	0.634574	-0.0496575
P04264	K2C1_HUMAN	KRT1	Keratin, type II cytoskeletal 1	57	40	1283	34	0.638629	-0.0490646
P02675	FIBB_HUMAN	FGB	Fibrinogen beta chain	81	47	3930	47	0.64329	-0.048385
P19652	A1AG2_HUMAN	ORM2	Alpha-1-acid glycoprotein 2	63	16	1086	9	0.646471	-0.0479222
P02538	K2C6A_HUMAN	KRT6A	Keratin, type II cytoskeletal 6A	60	46	532	3	0.652553	-0.0470401
Q9Y281	COF2_HUMAN	CFL2	Cofilin-2	63	11	928	6	0.654352	-0.0467798
P37837	TALDO_HUMAN	TALDO1	Transaldolase	14	5	37	5	0.661669	-0.0457242
P35908	K22E_HUMAN	KRT2	Keratin, type II cytoskeletal 2 epidermal	72	43	676	28	0.662272	-0.0456375
P40925	MDHC_HUMAN	MDH1	Malate dehydrogenase, cytoplasmic	43	12	294	12	0.664283	-0.0453482
O43181	NDUS4_HUMAN	NDUFS4	NADH dehydrogenase [ubiquinone] iron-sulfur protein 4, mitochondrial	30	3	121	3	0.664886	-0.0452615
P02748	CO9_HUMAN	C9	Complement component C9	37	18	881	18	0.670228	-0.0444951
P01031	CO5_HUMAN	C5	Complement C5	32	37	279	37	0.671743	-0.0442782
P10643	CO7_HUMAN	C7	Complement component C7	44	23	269	23	0.674473	-0.0438877
P23142	FBLN1_HUMAN	FBLN1	Fibulin-1	26	12	165	12	0.684113	-0.042514
P22061	PIMT_HUMAN	PCMT1	Protein-L-isoaspartate(D-aspartate) O-methyltransferase	66	11	416	11	0.692372	-0.0413427
P00734	THRB_HUMAN	F2	Prothrombin	64	34	1223	34	0.703132	-0.0398243
Q8IVN8	SBSPO_HUMAN	SBSPON	Somatomedin-B and thrombospondin type-1 domain-containing protein	58	9	268	9	0.713744	-0.0383349
O60240	PLIN1_HUMAN	PLIN1	Perilipin-1	84	31	955	31	0.719537	-0.0375251
P35749	MYH11_HUMAN	MYH11	Myosin-11	65	165	13839	142	0.730441	-0.0360067
O76011	KRT34_HUMAN	KRT34	Keratin, type I cuticular Ha4	49	21	81	9	0.73117	-0.0359055
P06727	APOA4_HUMAN	APOA4	Apolipoprotein A-IV	74	32	1668	32	0.734296	-0.0354717
O15230	LAMA5_HUMAN	LAMA5	Laminin subunit alpha-5	38	97	3608	95	0.740144	-0.0346619
P36955	PEDF_HUMAN	SERPINF1	Pigment epithelium-derived factor	55	16	559	16	0.742864	-0.0342859
P08572	CO4A2_HUMAN	COL4A2	Collagen alpha-2(IV) chain	36	40	6335	40	0.744854	-0.0340112
P02462	CO4A1_HUMAN	COL4A1	Collagen alpha-1(IV) chain	20	23	4821	22	0.746426	-0.0337943
P13645	K1C10_HUMAN	KRT10	Keratin, type I cytoskeletal 10	61	33	1259	27	0.747055	-0.0337075
P63104	1433Z_HUMAN	YWHAZ	14-3-3 protein zeta/delta	62	15	315	13	0.751883	-0.0330423
P14543	NID1_HUMAN	NID1	Nidogen-1	47	42	2129	41	0.757037	-0.0323338
Q6UVK1	CSPG4_HUMAN	CSPG4	Chondroitin sulfate proteoglycan 4	18	19	93	19	0.770127	-0.0305407
P00568	KAD1_HUMAN	AK1	Adenylate kinase isoenzyme 1	70	12	890	12	0.770762	-0.0304539
P61981	1433G_HUMAN	YWHAG	14-3-3 protein gamma	70	15	470	10	0.785302	-0.0284728
Q16363	LAMA4_HUMAN	LAMA4	Laminin subunit alpha-4	34	46	930	46	0.78807	-0.0280968
P02760	AMBP_HUMAN	AMBP	Protein AMBP	51	14	1010	14	0.789455	-0.0279088
P01871	IGHM_HUMAN	IGHM	Immunoglobulin heavy constant mu	72	23	1280	7	0.790521	-0.0277642
Q9H1E3	NUCKS_HUMAN	NUCKS1	Nuclear ubiquitous casein and cyclin-dependent kinase substrate 1	23	5	73	5	0.799917	-0.0264917
P55809	SCOT1_HUMAN	OXCT1	Succinyl-CoA:3-ketoacid coenzyme A transferase 1, mitochondrial	42	13	234	13	0.802163	-0.026188
Q16836	HCDH_HUMAN	HADH	Hydroxyacyl-coenzyme A dehydrogenase, mitochondrial	68	13	507	13	0.804304	-0.0258988
P62873	GBB1_HUMAN	GNB1	Guanine nucleotide-binding protein G(I)/G(S)/G(T) subunit beta-1	45	9	364	4	0.819869	-0.023802
P02745	C1QA_HUMAN	C1QA	Complement C1q subcomponent subunit A	51	9	276	9	0.820622	-0.0237008
P51970	NDUA8_HUMAN	NDUFA8	NADH dehydrogenase [ubiquinone] 1 alpha subcomplex subunit 8	15	2	12	2	0.830644	-0.022356
Q96Q06	PLIN4_HUMAN	PLIN4	Perilipin-4	75	61	1394	61	0.832587	-0.0220957
P11047	LAMC1_HUMAN	LAMC1	Laminin subunit gamma-1	44	63	3208	63	0.854457	-0.0191747
P30086	PEBP1_HUMAN	PEBP1	Phosphatidylethanolamine-binding protein 1	82	14	1178	14	0.855434	-0.0190445
P14927	QCR7_HUMAN	UQCRB	Cytochrome b-c1 complex subunit 7	45	5	298	5	0.856954	-0.0188421
P07942	LAMB1_HUMAN	LAMB1	Laminin subunit beta-1	21	28	356	28	0.859127	-0.0185529
P59665	DEF1_HUMAN	DEFA1	Neutrophil defensin 1	53	4	148	4	0.86141	-0.0182492
P08311	CATG_HUMAN	CTSG	Cathepsin G	54	9	558	9	0.865108	-0.0177575
Q96P44	COLA1_HUMAN	COL21A1	Collagen alpha-1(XXI) chain	11	7	274	7	0.866632	-0.0175551
P25311	ZA2G_HUMAN	AZGP1	Zinc-alpha-2-glycoprotein	62	19	888	19	0.869898	-0.0171213
P39060	COIA1_HUMAN	COL18A1	Collagen alpha-1(XVIII) chain	32	33	3489	33	0.874584	-0.0164995
Q14515	SPRL1_HUMAN	SPARCL1	SPARC-like protein 1	53	22	370	22	0.879165	-0.0158921
P13489	RINI_HUMAN	RNH1	Ribonuclease inhibitor	40	12	106	12	0.883859	-0.0152703
P20774	MIME_HUMAN	OGN	Mimecan	57	27	3569	27	0.88659	-0.0149088
P62258	1433E_HUMAN	YWHAE	14-3-3 protein epsilon	70	21	371	19	0.88965	-0.0145039
P54652	HSP72_HUMAN	HSPA2	Heat shock-related 70 kDa protein 2	37	22	971	9	0.898403	-0.0133471
Q14118	DAG1_HUMAN	DAG1	Dystroglycan 1	17	13	393	13	0.908922	-0.0119589
P27658	CO8A1_HUMAN	COL8A1	Collagen alpha-1(VIII) chain	53	32	1599	32	0.918029	-0.0107586
Q92522	H1X_HUMAN	H1-10	Histone H1.10	18	4	151	4	0.921434	-0.0103104
A6NMZ7	CO6A6_HUMAN	COL6A6	Collagen alpha-6(VI) chain	21	31	245	31	0.932645	-0.00883539
P22352	GPX3_HUMAN	GPX3	Glutathione peroxidase 3	35	7	250	7	0.933415	-0.00873416
P07305	H10_HUMAN	H1-0	Histone H1.0	21	4	339	4	0.938145	-0.00811236
Q17RW2	COOA1_HUMAN	COL24A1	Collagen alpha-1(XXIV) chain	2	2	29	2	0.941007	-0.00773639
P02763	A1AG1_HUMAN	ORM1	Alpha-1-acid glycoprotein 1	67	19	1623	12	0.941997	-0.00760624
P24752	THIL_HUMAN	ACAT1	Acetyl-CoA acetyltransferase, mitochondrial	56	19	614	19	0.942108	-0.00759178
Q96PD5	PGRP2_HUMAN	PGLYRP2	N-acetylmuramoyl-L-alanine amidase	23	8	48	8	0.948935	-0.00669523
P01009	A1AT_HUMAN	SERPINA1	Alpha-1-antitrypsin	86	36	2591	35	0.954663	-0.00594328
P28906	CD34_HUMAN	CD34	Hematopoietic progenitor cell antigen CD34	13	3	46	3	0.957308	-0.00559623
P09622	DLDH_HUMAN	DLD	Dihydrolipoyl dehydrogenase, mitochondrial	41	14	340	14	0.964804	-0.00461291
Q9NZN4	EHD2_HUMAN	EHD2	EH domain-containing protein 2	71	29	1091	26	0.966238	-0.00442492
P82909	KGD4_HUMAN	KGD4	Alpha-ketoglutarate dehydrogenase component 4	56	4	123	4	0.971973	-0.00367298
P19823	ITIH2_HUMAN	ITIH2	Inter-alpha-trypsin inhibitor heavy chain H2	37	26	819	26	0.978812	-0.00277642
P02549	SPTA1_HUMAN	SPTA1	Spectrin alpha chain, erythrocytic 1	26	41	129	41	0.981129	-0.00247275
Q01955	CO4A3_HUMAN	COL4A3	Collagen alpha-3(IV) chain	3	3	419	3	0.991281	-0.00114238
P38117	ETFB_HUMAN	ETFB	Electron transfer flavoprotein subunit beta	49	13	483	13	0.994592	-0.000708566
Q04695	K1C17_HUMAN	KRT17	Keratin, type I cytoskeletal 17	78	33	234	18	1	0
P78386	KRT85_HUMAN	KRT85	Keratin, type II cuticular Hb5	51	27	192	13	0.999338	8.67632e-05
P05783	K1C18_HUMAN	KRT18	Keratin, type I cytoskeletal 18	68	22	521	19	0.986646	0.00174972
Q9NZR1	TMOD2_HUMAN	TMOD2	Tropomodulin-2	32	6	161	6	0.985763	0.00186541
P30049	ATPD_HUMAN	ATP5F1D	ATP synthase subunit delta, mitochondrial	38	3	161	3	0.98157	0.00241491
O95810	CAVN2_HUMAN	CAVIN2	Caveolae-associated protein 2	68	21	662	21	0.975392	0.0032247
P14854	CX6B1_HUMAN	COX6B1	Cytochrome c oxidase subunit 6B1	66	6	178	6	0.962599	0.00490212
O43491	E41L2_HUMAN	EPB41L2	Band 4.1-like protein 2	31	20	314	20	0.95246	0.00623249
P55084	ECHB_HUMAN	HADHB	Trifunctional enzyme subunit beta, mitochondrial	64	26	1330	26	0.938035	0.00812682
P12268	IMDH2_HUMAN	IMPDH2	Inosine-5'-monophosphate dehydrogenase 2	15	6	36	6	0.936275	0.00835819
P02746	C1QB_HUMAN	C1QB	Complement C1q subcomponent subunit B	37	8	502	8	0.920555	0.010426
Q13425	SNTB2_HUMAN	SNTB2	Beta-2-syntrophin	4	2	82	2	0.903989	0.0126096
P02750	A2GL_HUMAN	LRG1	Leucine-rich alpha-2-glycoprotein	61	13	424	13	0.90388	0.012624
P61088	UBE2N_HUMAN	UBE2N	Ubiquitin-conjugating enzyme E2 N	61	6	156	6	0.879056	0.0159066
P02768	ALBU_HUMAN	ALB	Albumin	88	79	13714	79	0.877965	0.0160512
P07195	LDHB_HUMAN	LDHB	L-lactate dehydrogenase B chain	42	13	164	12	0.876547	0.0162392
P11216	PYGB_HUMAN	PYGB	Glycogen phosphorylase, brain form	23	16	89	14	0.87622	0.0162826
P20908	CO5A1_HUMAN	COL5A1	Collagen alpha-1(V) chain	32	37	2303	34	0.857389	0.0187842
P30041	PRDX6_HUMAN	PRDX6	Peroxiredoxin-6	80	20	586	20	0.834963	0.0217776
P00441	SODC_HUMAN	SOD1	Superoxide dismutase [Cu-Zn]	60	6	422	6	0.814493	0.0245251
P02656	APOC3_HUMAN	APOC3	Apolipoprotein C-III	56	5	277	5	0.812775	0.0247564
O75781	PALM_HUMAN	PALM	Paralemmin-1	17	5	80	5	0.809449	0.0252047
P50895	BCAM_HUMAN	BCAM	Basal cell adhesion molecule	51	20	698	20	0.808698	0.0253059
P55268	LAMB2_HUMAN	LAMB2	Laminin subunit beta-2	41	53	2896	53	0.802056	0.0262025
Q9NRV9	HEBP1_HUMAN	HEBP1	Heme-binding protein 1	46	6	178	6	0.801521	0.0262748
Q86UX2	ITIH5_HUMAN	ITIH5	Inter-alpha-trypsin inhibitor heavy chain H5	12	8	68	8	0.800238	0.0264483
P05155	IC1_HUMAN	SERPING1	Plasma protease C1 inhibitor	36	15	379	15	0.792547	0.0274895
P08319	ADH4_HUMAN	ADH4	All-trans-retinol dehydrogenase [NAD(+)] ADH4	71	17	220	16	0.788603	0.0280245
P00740	FA9_HUMAN	F9	Coagulation factor IX	34	12	330	12	0.76706	0.03096
P49593	PPM1F_HUMAN	PPM1F	Protein phosphatase 1F	17	4	22	4	0.761252	0.0317553
P02765	FETUA_HUMAN	AHSG	Alpha-2-HS-glycoprotein	57	13	1243	13	0.756827	0.0323627
Q2UY09	COSA1_HUMAN	COL28A1	Collagen alpha-1(XXVIII) chain	19	14	131	14	0.750098	0.0332882
Q6UWY5	OLFL1_HUMAN	OLFML1	Olfactomedin-like protein 1	41	14	186	14	0.747789	0.0336063
P30740	ILEU_HUMAN	SERPINB1	Leukocyte elastase inhibitor	47	15	233	15	0.747789	0.0336063
Q16698	DECR_HUMAN	DECR1	2,4-dienoyl-CoA reductase [(3E)-enoyl-CoA-producing], mitochondrial	46	13	122	13	0.74412	0.0341124
P00738	HPT_HUMAN	HP	Haptoglobin	77	33	2286	14	0.736383	0.0351825
P05997	CO5A2_HUMAN	COL5A2	Collagen alpha-2(V) chain	58	54	4042	53	0.735652	0.0352837
P08590	MYL3_HUMAN	MYL3	Myosin light chain 3	59	13	375	12	0.718812	0.0376263
A0A0B4J2D5	GAL3B_HUMAN	GATD3B	Putative glutamine amidotransferase-like class 1 domain-containing protein 3B, mitochondrial	37	6	135	6	0.706114	0.039405
Q07157	ZO1_HUMAN	TJP1	Tight junction protein ZO-1	9	10	91	10	0.705703	0.0394628
Q15717	ELAV1_HUMAN	ELAVL1	ELAV-like protein 1	16	4	31	4	0.704674	0.0396074
Q9HCB6	SPON1_HUMAN	SPON1	Spondin-1	17	9	179	9	0.703646	0.039752
P08294	SODE_HUMAN	SOD3	Extracellular superoxide dismutase [Cu-Zn]	69	12	1070	12	0.700462	0.0402003
P19827	ITIH1_HUMAN	ITIH1	Inter-alpha-trypsin inhibitor heavy chain H1	37	22	477	22	0.666396	0.0450446
P42765	THIM_HUMAN	ACAA2	3-ketoacyl-CoA thiolase, mitochondrial	74	22	802	22	0.652353	0.047069
P78417	GSTO1_HUMAN	GSTO1	Glutathione S-transferase omega-1	29	7	117	7	0.648961	0.0475607
P10916	MLRV_HUMAN	MYL2	Myosin regulatory light chain 2, ventricular/cardiac muscle isoform	86	14	238	14	0.64667	0.0478933
P01011	AACT_HUMAN	SERPINA3	Alpha-1-antichymotrypsin	81	29	1264	29	0.643091	0.0484139
P02766	TTHY_HUMAN	TTR	Transthyretin	72	14	1561	14	0.642297	0.0485296
P07585	PGS2_HUMAN	DCN	Decorin	73	24	2753	24	0.628955	0.0504817
Q8N2S1	LTBP4_HUMAN	LTBP4	Latent-transforming growth factor beta-binding protein 4	21	23	507	23	0.623259	0.0513204
P12532	KCRU_HUMAN	CKMT1A	Creatine kinase U-type, mitochondrial	42	10	52	8	0.621398	0.0515952
Q9NRN5	OLFL3_HUMAN	OLFML3	Olfactomedin-like protein 3	30	12	102	12	0.615341	0.0524917
P07358	CO8B_HUMAN	C8B	Complement component C8 beta chain	35	16	394	16	0.61135	0.0530846
Q15113	PCOC1_HUMAN	PCOLCE	Procollagen C-endopeptidase enhancer 1	45	11	248	11	0.596942	0.0552392
P00736	C1R_HUMAN	C1R	Complement C1r subcomponent	35	16	305	16	0.583831	0.0572203
P08779	K1C16_HUMAN	KRT16	Keratin, type I cytoskeletal 16	72	35	310	22	0.55941	0.0609656
O43866	CD5L_HUMAN	CD5L	CD5 antigen-like	52	12	119	12	0.546508	0.0629756
P02753	RET4_HUMAN	RBP4	Retinol-binding protein 4	66	9	353	9	0.542822	0.0635541
P25940	CO5A3_HUMAN	COL5A3	Collagen alpha-3(V) chain	15	13	607	13	0.52214	0.0668366
P0C0L4	CO4A_HUMAN	C4A	Complement C4-A	53	72	1935	4	0.51253	0.0683839
P30084	ECHM_HUMAN	ECHS1	Enoyl-CoA hydratase, mitochondrial	67	14	586	14	0.500979	0.0702637
P02774	VTDB_HUMAN	GC	Vitamin D-binding protein	71	27	1337	27	0.498862	0.0706108
P15924	DESP_HUMAN	DSP	Desmoplakin	18	38	41	38	0.455326	0.0779278
O14639	ABLM1_HUMAN	ABLIM1	Actin-binding LIM protein 1	7	4	16	4	0.449307	0.078969
Q6PCB0	VWA1_HUMAN	VWA1	von Willebrand factor A domain-containing protein 1	73	18	534	18	0.44325	0.0800246
P06732	KCRM_HUMAN	CKM	Creatine kinase M-type	65	17	641	17	0.437731	0.0809935
P00167	CYB5_HUMAN	CYB5A	Cytochrome b5	49	6	124	6	0.437485	0.0810368
P41219	PERI_HUMAN	PRPH	Peripherin	59	31	1610	25	0.437485	0.0810368
P02647	APOA1_HUMAN	APOA1	Apolipoprotein A-I	73	31	2651	31	0.42835	0.0826564
P35232	PHB1_HUMAN	PHB1	Prohibitin 1	56	11	329	11	0.409148	0.086127
P01876	IGHA1_HUMAN	IGHA1	Immunoglobulin heavy constant alpha 1	62	17	1238	11	0.408043	0.0863294
P01860	IGHG3_HUMAN	IGHG3	Immunoglobulin heavy constant gamma 3	66	19	1765	7	0.380401	0.0915063
P25685	DNJB1_HUMAN	DNAJB1	DnaJ homolog subfamily B member 1	6	2	3	2	0.368199	0.0938633
P04433	KV311_HUMAN	IGKV3-11	Immunoglobulin kappa variable 3-11	52	3	138	3	0.360468	0.0953817
P01024	CO3_HUMAN	C3	Complement C3	75	102	4247	102	0.339006	0.0997054
P08603	CFAH_HUMAN	CFH	Complement factor H	63	59	2816	53	0.325659	0.102482
A0A075B6H7	KV37_HUMAN	IGKV3-7	Probable non-functional immunoglobulin kappa variable 3-7	42	3	140	2	0.310852	0.105649
P01718	LV327_HUMAN	IGLV3-27	Immunoglobulin lambda variable 3-27	24	2	84	2	0.305027	0.106921
Q16775	GLO2_HUMAN	HAGH	Hydroxyacylglutathione hydrolase, mitochondrial	38	7	159	7	0.303385	0.107283
P35237	SPB6_HUMAN	SERPINB6	Serpin B6	55	16	375	16	0.279453	0.112705
P17174	AATC_HUMAN	GOT1	Aspartate aminotransferase, cytoplasmic	37	9	46	9	0.276483	0.1134
P05452	TETN_HUMAN	CLEC3B	Tetranectin	50	7	578	7	0.2674	0.115554
P01859	IGHG2_HUMAN	IGHG2	Immunoglobulin heavy constant gamma 2	59	17	1692	8	0.265237	0.116075
P07357	CO8A_HUMAN	C8A	Complement component C8 alpha chain	31	11	273	11	0.247037	0.120572
Q9BXR6	FHR5_HUMAN	CFHR5	Complement factor H-related protein 5	32	12	145	11	0.246809	0.12063
P36871	PGM1_HUMAN	PGM1	Phosphoglucomutase-1	25	11	65	11	0.243627	0.12144
P0DOX7	IGK_HUMAN	-	Immunoglobulin kappa light chain	59	12	1810	2	0.242949	0.121613
P16157	ANK1_HUMAN	ANK1	Ankyrin-1	31	37	290	37	0.227984	0.125532
P55083	MFAP4_HUMAN	MFAP4	Microfibril-associated glycoprotein 4	65	11	972	11	0.222045	0.127137
P05388	RLA0_HUMAN	RPLP0	Large ribosomal subunit protein uL10	29	6	44	6	0.217937	0.128265
P00751	CFAB_HUMAN	CFB	Complement factor B	56	33	965	33	0.216997	0.128525
P04040	CATA_HUMAN	CAT	Catalase	58	27	776	27	0.214452	0.129234
P00450	CERU_HUMAN	CP	Ceruloplasmin	67	52	1852	52	0.211723	0.13
Q02388	CO7A1_HUMAN	COL7A1	Collagen alpha-1(VII) chain	1	3	9	3	0.204533	0.132054
P01768	HV330_HUMAN	IGHV3-30	Immunoglobulin heavy variable 3-30	54	5	183	4	0.199724	0.133456
Q04917	1433F_HUMAN	YWHAH	14-3-3 protein eta	32	7	226	4	0.199183	0.133615
P37840	SYUA_HUMAN	SNCA	Alpha-synuclein	70	6	241	6	0.190017	0.136363
P02144	MYG_HUMAN	MB	Myoglobin	78	12	1009	12	0.184899	0.137939
P04217	A1BG_HUMAN	A1BG	Alpha-1B-glycoprotein	70	18	1374	18	0.184388	0.138098
P02461	CO3A1_HUMAN	COL3A1	Collagen alpha-1(III) chain	66	110	21899	109	0.183924	0.138243
P98095	FBLN2_HUMAN	FBLN2	Fibulin-2	14	11	210	11	0.180611	0.139284
P05413	FABPH_HUMAN	FABP3	Fatty acid-binding protein, heart	69	10	668	9	0.173317	0.141626
P0DOX2	IGA2_HUMAN	-	Immunoglobulin alpha-2 heavy chain	50	14	657	7	0.171726	0.142147
P01714	LV319_HUMAN	IGLV3-19	Immunoglobulin lambda variable 3-19	37	3	74	3	0.171594	0.14219
A0A0B4J1U7	HV601_HUMAN	IGHV6-1	Immunoglobulin heavy variable 6-1	13	2	133	2	0.171023	0.142378
P08123	CO1A2_HUMAN	COL1A2	Collagen alpha-2(I) chain	79	105	19354	105	0.168229	0.143304
P0DOY2	IGLC2_HUMAN	IGLC2	Immunoglobulin lambda constant 2	81	6	1587	2	0.164017	0.144721
P04003	C4BPA_HUMAN	C4BPA	C4b-binding protein alpha chain	59	23	678	23	0.163889	0.144764
P49327	FAS_HUMAN	FASN	Fatty acid synthase	35	57	332	57	0.161646	0.145531
P02458	CO2A1_HUMAN	COL2A1	Collagen alpha-1(II) chain	21	15	1888	12	0.161435	0.145603
P61457	PHS_HUMAN	PCBD1	Pterin-4-alpha-carbinolamine dehydratase	42	4	103	4	0.161099	0.145719
Q03591	FHR1_HUMAN	CFHR1	Complement factor H-related protein 1	57	12	513	2	0.160931	0.145777
O75636	FCN3_HUMAN	FCN3	Ficolin-3	8	2	105	2	0.15955	0.146254
P0DOX5	IGG1_HUMAN	-	Immunoglobulin gamma-1 heavy chain	59	23	2545	12	0.148699	0.150115
Q06124	PTN11_HUMAN	PTPN11	Tyrosine-protein phosphatase non-receptor type 11	11	4	12	4	0.147909	0.150404
A0A0B4J1V6	HV373_HUMAN	IGHV3-73	Immunoglobulin heavy variable 3-73	40	4	87	2	0.135549	0.155089
P01023	A2MG_HUMAN	A2M	Alpha-2-macroglobulin	60	61	1775	61	0.133823	0.155769
P09871	C1S_HUMAN	C1S	Complement C1s subcomponent	30	15	313	15	0.131391	0.156738
P02775	CXCL7_HUMAN	PPBP	Platelet basic protein	30	4	189	4	0.129243	0.157605
P69905	HBA_HUMAN	HBA1	Hemoglobin subunit alpha	100	19	3855	19	0.128214	0.158025
P01619	KV320_HUMAN	IGKV3-20	Immunoglobulin kappa variable 3-20	47	4	244	2	0.127861	0.158169
P02452	CO1A1_HUMAN	COL1A1	Collagen alpha-1(I) chain	74	109	30343	108	0.122582	0.160367
P08697	A2AP_HUMAN	SERPINF2	Alpha-2-antiplasmin	40	12	295	12	0.12095	0.161061
P02749	APOH_HUMAN	APOH	Beta-2-glycoprotein 1	72	19	815	19	0.109427	0.16618
P68871	HBB_HUMAN	HBB	Hemoglobin subunit beta	97	25	5102	18	0.107376	0.167135
Q9Y2D5	PLAK2_HUMAN	PALM2AKAP2	PALM2-AKAP2 fusion protein	9	4	47	4	0.100025	0.170678
P32119	PRDX2_HUMAN	PRDX2	Peroxiredoxin-2	69	12	759	11	0.0968554	0.172268
P30046	DOPD_HUMAN	DDT	D-dopachrome decarboxylase	50	6	204	6	0.0961462	0.17263
P02652	APOA2_HUMAN	APOA2	Apolipoprotein A-II	69	8	505	8	0.0934054	0.174047
P01834	IGKC_HUMAN	IGKC	Immunoglobulin kappa constant	86	10	2202	2	0.0856551	0.178241
P02787	TRFE_HUMAN	TF	Serotransferrin	79	57	6050	57	0.0835842	0.179412
P45379	TNNT2_HUMAN	TNNT2	Troponin T, cardiac muscle	24	10	107	10	0.0829029	0.179802
Q14624	ITIH4_HUMAN	ITIH4	Inter-alpha-trypsin inhibitor heavy chain H4	59	39	976	39	0.0719157	0.186483
P30043	BLVRB_HUMAN	BLVRB	Flavin reductase	82	13	922	13	0.071714	0.186613
Q16610	ECM1_HUMAN	ECM1	Extracellular matrix protein 1	30	11	202	11	0.0691322	0.188305
P00915	CAH1_HUMAN	CA1	Carbonic anhydrase 1	81	12	686	12	0.0685257	0.18871
P02654	APOC1_HUMAN	APOC1	Apolipoprotein C-I	27	4	185	4	0.0635823	0.192123
P01042	KNG1_HUMAN	KNG1	Kininogen-1	55	27	1369	27	0.0566772	0.197271
P62241	RS8_HUMAN	RPS8	Small ribosomal subunit protein eS8	45	10	495	10	0.0501804	0.202607
P02790	HEMO_HUMAN	HPX	Hemopexin	78	30	2179	30	0.0478498	0.20466
P02042	HBD_HUMAN	HBD	Hemoglobin subunit delta	95	17	3153	10	0.0427775	0.209432
P13671	CO6_HUMAN	C6	Complement component C6	30	21	566	21	0.0366659	0.215852
P01861	IGHG4_HUMAN	IGHG4	Immunoglobulin heavy constant gamma 4	58	13	1245	6	0.035096	0.217646
Q13228	SBP1_HUMAN	SELENBP1	Methanethiol oxidase	63	23	455	23	0.0221531	0.235779
P0DOX8	IGL1_HUMAN	-	Immunoglobulin lambda-1 light chain	42	6	1516	2	0.0211063	0.237616
P04196	HRG_HUMAN	HRG	Histidine-rich glycoprotein	53	21	1367	21	0.0208493	0.238078
A0A075B6R9	KVD24_HUMAN	IGKV2D-24	Probable non-functional immunoglobulin kappa variable 2D-24	38	4	97	4	0.0175995	0.244398
P05156	CFAI_HUMAN	CFI	Complement factor I	11	6	137	6	0.0165896	0.246567
P06312	KV401_HUMAN	IGKV4-1	Immunoglobulin kappa variable 4-1	30	3	247	3	0.0141949	0.252206
P06310	KV230_HUMAN	IGKV2-30	Immunoglobulin kappa variable 2-30	38	3	128	2	0.0132811	0.254578
P00918	CAH2_HUMAN	CA2	Carbonic anhydrase 2	60	11	510	11	0.0120363	0.258048
P07148	FABPL_HUMAN	FABP1	Fatty acid-binding protein, liver	81	9	486	9	0.00730877	0.274996
P00747	PLMN_HUMAN	PLG	Plasminogen	61	37	1290	37	0.00581305	0.282443
Q9UBX5	FBLN5_HUMAN	FBLN5	Fibulin-5	13	5	120	5	0.00563483	0.283441
P01008	ANT3_HUMAN	SERPINC1	Antithrombin-III	67	34	2114	34	0.0046017	0.289847
P00748	FA12_HUMAN	F12	Coagulation factor XII	28	11	117	11	0.00142395	0.324393
P02788	TRFL_HUMAN	LTF	Lactotransferrin	59	34	364	34	0.00128322	0.327271
A0A075B6K5	LV39_HUMAN	IGLV3-9	Immunoglobulin lambda variable 3-9	50	4	198	2	0.000175563	0.377594
